# Supplementary material for: Prediction of Antimicrobial Resistance in Gram-Negative Bacteria From Whole-Genome Sequencing Data
Source: Front Microbiol. 2020 May 25;11:1013. doi: 10.3389/fmicb.2020.01013 (PMC7262952; doi:10.3389/fmicb.2020.01013)
Supplement: Supplementary file 3 [file Data_Sheet_1.zip]

Archive with 8 entries (8 files):
- Table_1.XLSX
- Table_2.XLSX
- Table_3.XLSX
- Table_4.XLSX
- Table_5.XLSX
- Table_6.XLSX
- Table_7.XLSX
- Table_8.XLSX
