# Supplementary material for: Prediction of Antimicrobial Resistance in Gram-Negative Bacteria From Whole-Genome Sequencing Data
Source: Front Microbiol. 2020 May 25;11:1013. doi: 10.3389/fmicb.2020.01013 (PMC7262952; doi:10.3389/fmicb.2020.01013)
Supplement: Supplementary file 3 [file Data_Sheet_1.zip › Table_1.XLSX]

## Sheet: TableS1-SampleIDs
Table S1. Sequenced samples from the NCBI Sequence Read Archive (SRA) database used for training, validation, Demo, and In-house datasets.
SRR	SAMN	pathogen	dataSet
SRR2134674	SAMN03892126	Klebsiella pneumoniae	predictionModels
SRR2134679	SAMN03892119	Klebsiella pneumoniae	predictionModels
SRR2134680	SAMN03892120	Klebsiella pneumoniae	predictionModels
SRR2449251	SAMN04096276	Klebsiella pneumoniae	predictionModels
SRR2449299	SAMN04096279	Klebsiella pneumoniae	predictionModels
SRR2449365	SAMN04096282	Klebsiella pneumoniae	predictionModels
SRR2544779	SAMN04122809	Klebsiella pneumoniae	predictionModels
SRR3057129	SAMN04339714	Klebsiella pneumoniae	predictionModels
SRR3057130	SAMN04339715	Klebsiella pneumoniae	predictionModels
SRR3095383	SAMN04393399	Klebsiella pneumoniae	predictionModels
SRR3112261	SAMN04014851	Klebsiella pneumoniae	predictionModels
SRR3112263	SAMN04014853	Klebsiella pneumoniae	predictionModels
SRR3112292	SAMN04014976	Klebsiella pneumoniae	predictionModels
SRR3112293	SAMN04014981	Klebsiella pneumoniae	predictionModels
SRR3112294	SAMN04014982	Klebsiella pneumoniae	predictionModels
SRR3112295	SAMN04014983	Klebsiella pneumoniae	predictionModels
SRR3112296	SAMN04014994	Klebsiella pneumoniae	predictionModels
SRR3112299	SAMN04015001	Klebsiella pneumoniae	predictionModels
SRR3112303	SAMN04014875	Klebsiella pneumoniae	predictionModels
SRR3112307	SAMN04014880	Klebsiella pneumoniae	predictionModels
SRR3112310	SAMN04014883	Klebsiella pneumoniae	predictionModels
SRR3112311	SAMN04014884	Klebsiella pneumoniae	predictionModels
SRR3168635	SAMN04456590	Klebsiella pneumoniae	predictionModels
SRR3168637	SAMN04456592	Klebsiella pneumoniae	predictionModels
SRR3185093	SAMN04514119	Klebsiella pneumoniae	predictionModels
SRR3185094	SAMN04514120	Klebsiella pneumoniae	predictionModels
SRR3185095	SAMN04514121	Klebsiella pneumoniae	predictionModels
SRR3185096	SAMN04514122	Klebsiella pneumoniae	predictionModels
SRR3185097	SAMN04514123	Klebsiella pneumoniae	predictionModels
SRR3185098	SAMN04514124	Klebsiella pneumoniae	predictionModels
SRR3219268	SAMN04448219	Klebsiella pneumoniae	predictionModels
SRR3222213	SAMN04448241	Klebsiella pneumoniae	predictionModels
SRR3618629	SAMN05194535	Klebsiella pneumoniae	predictionModels
SRR3981084	SAMN05170055	Klebsiella pneumoniae	predictionModels
SRR3981086	SAMN05170057	Klebsiella pneumoniae	predictionModels
SRR3981087	SAMN05170058	Klebsiella pneumoniae	predictionModels
SRR3982097	SAMN05170061	Klebsiella pneumoniae	predictionModels
SRR3982098	SAMN05170062	Klebsiella pneumoniae	predictionModels
SRR3982100	SAMN05170064	Klebsiella pneumoniae	predictionModels
SRR3982229	SAMN05170075	Klebsiella pneumoniae	predictionModels
SRR3982230	SAMN05170076	Klebsiella pneumoniae	predictionModels
SRR3982253	SAMN05170077	Klebsiella pneumoniae	predictionModels
SRR3982316	SAMN05170082	Klebsiella pneumoniae	predictionModels
SRR3982346	SAMN05170084	Klebsiella pneumoniae	predictionModels
SRR3982400	SAMN05170088	Klebsiella pneumoniae	predictionModels
SRR3987112	SAMN05170095	Klebsiella pneumoniae	predictionModels
SRR3987118	SAMN05170101	Klebsiella pneumoniae	predictionModels
SRR3987119	SAMN05170102	Klebsiella pneumoniae	predictionModels
SRR3987120	SAMN05170103	Klebsiella pneumoniae	predictionModels
SRR3987121	SAMN05170104	Klebsiella pneumoniae	predictionModels
SRR3987122	SAMN05170105	Klebsiella pneumoniae	predictionModels
SRR3987123	SAMN05170106	Klebsiella pneumoniae	predictionModels
SRR3987124	SAMN05170107	Klebsiella pneumoniae	predictionModels
SRR3987125	SAMN05170108	Klebsiella pneumoniae	predictionModels
SRR3987126	SAMN05170109	Klebsiella pneumoniae	predictionModels
SRR3987127	SAMN05170110	Klebsiella pneumoniae	predictionModels
SRR3987128	SAMN05170111	Klebsiella pneumoniae	predictionModels
SRR3987129	SAMN05170112	Klebsiella pneumoniae	predictionModels
SRR3987135	SAMN05170118	Klebsiella pneumoniae	predictionModels
SRR3996236	SAMN05170119	Klebsiella pneumoniae	predictionModels
SRR3996238	SAMN05170121	Klebsiella pneumoniae	predictionModels
SRR3996239	SAMN05170122	Klebsiella pneumoniae	predictionModels
SRR3996241	SAMN05170124	Klebsiella pneumoniae	predictionModels
SRR3996242	SAMN05170125	Klebsiella pneumoniae	predictionModels
SRR3996245	SAMN05170128	Klebsiella pneumoniae	predictionModels
SRR3996246	SAMN05170129	Klebsiella pneumoniae	predictionModels
SRR3996248	SAMN05170131	Klebsiella pneumoniae	predictionModels
SRR3996250	SAMN05170133	Klebsiella pneumoniae	predictionModels
SRR3996251	SAMN05170134	Klebsiella pneumoniae	predictionModels
SRR3996252	SAMN05170135	Klebsiella pneumoniae	predictionModels
SRR3996253	SAMN05170136	Klebsiella pneumoniae	predictionModels
SRR3996254	SAMN05170137	Klebsiella pneumoniae	predictionModels
SRR3996255	SAMN05170138	Klebsiella pneumoniae	predictionModels
SRR3996258	SAMN05170141	Klebsiella pneumoniae	predictionModels
SRR3996260	SAMN05170143	Klebsiella pneumoniae	predictionModels
SRR3996261	SAMN05170144	Klebsiella pneumoniae	predictionModels
SRR3996262	SAMN05170145	Klebsiella pneumoniae	predictionModels
SRR4017811	SAMN05170156	Klebsiella pneumoniae	predictionModels
SRR4017825	SAMN05170170	Klebsiella pneumoniae	predictionModels
SRR4017826	SAMN05170171	Klebsiella pneumoniae	predictionModels
SRR4017827	SAMN05170172	Klebsiella pneumoniae	predictionModels
SRR4017828	SAMN05170173	Klebsiella pneumoniae	predictionModels
SRR4017829	SAMN05170174	Klebsiella pneumoniae	predictionModels
SRR4017830	SAMN05170175	Klebsiella pneumoniae	predictionModels
SRR4017831	SAMN05170176	Klebsiella pneumoniae	predictionModels
SRR4017833	SAMN05170178	Klebsiella pneumoniae	predictionModels
SRR4017834	SAMN05170179	Klebsiella pneumoniae	predictionModels
SRR4017835	SAMN05170180	Klebsiella pneumoniae	predictionModels
SRR4017837	SAMN05170182	Klebsiella pneumoniae	predictionModels
SRR4017840	SAMN05170185	Klebsiella pneumoniae	predictionModels
SRR4017841	SAMN05170186	Klebsiella pneumoniae	predictionModels
SRR4017843	SAMN05170188	Klebsiella pneumoniae	predictionModels
SRR4017844	SAMN05170189	Klebsiella pneumoniae	predictionModels
SRR4017847	SAMN05170192	Klebsiella pneumoniae	predictionModels
SRR4017848	SAMN05170193	Klebsiella pneumoniae	predictionModels
SRR4017849	SAMN05170194	Klebsiella pneumoniae	predictionModels
SRR4017850	SAMN05170195	Klebsiella pneumoniae	predictionModels
SRR4017851	SAMN05170196	Klebsiella pneumoniae	predictionModels
SRR4017852	SAMN05170197	Klebsiella pneumoniae	predictionModels
SRR4017854	SAMN05170199	Klebsiella pneumoniae	predictionModels
SRR4017856	SAMN05170201	Klebsiella pneumoniae	predictionModels
SRR4017885	SAMN05170209	Klebsiella pneumoniae	predictionModels
SRR4017887	SAMN05170211	Klebsiella pneumoniae	predictionModels
SRR4017890	SAMN05170214	Klebsiella pneumoniae	predictionModels
SRR4017892	SAMN05170216	Klebsiella pneumoniae	predictionModels
SRR4017893	SAMN05170217	Klebsiella pneumoniae	predictionModels
SRR4017894	SAMN05170218	Klebsiella pneumoniae	predictionModels
SRR4017895	SAMN05170219	Klebsiella pneumoniae	predictionModels
SRR4017897	SAMN05170221	Klebsiella pneumoniae	predictionModels
SRR4017898	SAMN05170222	Klebsiella pneumoniae	predictionModels
SRR4017902	SAMN05170226	Klebsiella pneumoniae	predictionModels
SRR4017906	SAMN05170230	Klebsiella pneumoniae	predictionModels
SRR4017918	SAMN05170242	Klebsiella pneumoniae	predictionModels
SRR4017920	SAMN05170244	Klebsiella pneumoniae	predictionModels
SRR4017921	SAMN05170245	Klebsiella pneumoniae	predictionModels
SRR4017922	SAMN05170246	Klebsiella pneumoniae	predictionModels
SRR4017923	SAMN05170247	Klebsiella pneumoniae	predictionModels
SRR4017924	SAMN05170248	Klebsiella pneumoniae	predictionModels
SRR4017925	SAMN05170249	Klebsiella pneumoniae	predictionModels
SRR4017927	SAMN05170251	Klebsiella pneumoniae	predictionModels
SRR4017929	SAMN05170253	Klebsiella pneumoniae	predictionModels
SRR4019406	SAMN05510459	Klebsiella pneumoniae	predictionModels
SRR4025851	SAMN04014890	Klebsiella pneumoniae	predictionModels
SRR4025861	SAMN04014939	Klebsiella pneumoniae	predictionModels
SRR4025863	SAMN04014948	Klebsiella pneumoniae	predictionModels
SRR4025977	SAMN04014954	Klebsiella pneumoniae	predictionModels
SRR4025983	SAMN04014961	Klebsiella pneumoniae	predictionModels
SRR4025984	SAMN04014966	Klebsiella pneumoniae	predictionModels
SRR4025985	SAMN04014967	Klebsiella pneumoniae	predictionModels
SRR4025987	SAMN04014970	Klebsiella pneumoniae	predictionModels
SRR4025990	SAMN04014979	Klebsiella pneumoniae	predictionModels
SRR4025991	SAMN04014980	Klebsiella pneumoniae	predictionModels
SRR4025992	SAMN04014984	Klebsiella pneumoniae	predictionModels
SRR4025996	SAMN04014989	Klebsiella pneumoniae	predictionModels
SRR4026003	SAMN04014999	Klebsiella pneumoniae	predictionModels
SRR4035114	SAMN05170254	Klebsiella pneumoniae	predictionModels
SRR4035115	SAMN05170255	Klebsiella pneumoniae	predictionModels
SRR4035116	SAMN05170256	Klebsiella pneumoniae	predictionModels
SRR4035118	SAMN05170258	Klebsiella pneumoniae	predictionModels
SRR4035123	SAMN05170263	Klebsiella pneumoniae	predictionModels
SRR4035124	SAMN05170264	Klebsiella pneumoniae	predictionModels
SRR4035125	SAMN05170265	Klebsiella pneumoniae	predictionModels
SRR4035126	SAMN05170266	Klebsiella pneumoniae	predictionModels
SRR4065635	SAMN05170304	Klebsiella pneumoniae	predictionModels
SRR4065637	SAMN05170306	Klebsiella pneumoniae	predictionModels
SRR4065638	SAMN05170307	Klebsiella pneumoniae	predictionModels
SRR4065639	SAMN05170308	Klebsiella pneumoniae	predictionModels
SRR4065640	SAMN05170309	Klebsiella pneumoniae	predictionModels
SRR4065641	SAMN05170310	Klebsiella pneumoniae	predictionModels
SRR4065642	SAMN05170311	Klebsiella pneumoniae	predictionModels
SRR4065644	SAMN05170313	Klebsiella pneumoniae	predictionModels
SRR4065646	SAMN05170315	Klebsiella pneumoniae	predictionModels
SRR4065647	SAMN05170316	Klebsiella pneumoniae	predictionModels
SRR4065652	SAMN05170321	Klebsiella pneumoniae	predictionModels
SRR4065653	SAMN05170322	Klebsiella pneumoniae	predictionModels
SRR4065663	SAMN05170324	Klebsiella pneumoniae	predictionModels
SRR4065664	SAMN05170325	Klebsiella pneumoniae	predictionModels
SRR4065668	SAMN05170329	Klebsiella pneumoniae	predictionModels
SRR4065669	SAMN05170330	Klebsiella pneumoniae	predictionModels
SRR4065678	SAMN05170339	Klebsiella pneumoniae	predictionModels
SRR4065679	SAMN05170340	Klebsiella pneumoniae	predictionModels
SRR4065680	SAMN05170341	Klebsiella pneumoniae	predictionModels
SRR4065689	SAMN05170342	Klebsiella pneumoniae	predictionModels
SRR4065698	SAMN05170343	Klebsiella pneumoniae	predictionModels
SRR4065699	SAMN05170344	Klebsiella pneumoniae	predictionModels
SRR4065700	SAMN05170345	Klebsiella pneumoniae	predictionModels
SRR4065702	SAMN05170347	Klebsiella pneumoniae	predictionModels
SRR4245474	SAMN05774073	Klebsiella pneumoniae	predictionModels
SRR4245476	SAMN05774083	Klebsiella pneumoniae	predictionModels
SRR4245485	SAMN05774081	Klebsiella pneumoniae	predictionModels
SRR4294843	SAMN05806176	Klebsiella pneumoniae	predictionModels
SRR4294848	SAMN05806167	Klebsiella pneumoniae	predictionModels
SRR5120227	SAMN06015668	Klebsiella pneumoniae	predictionModels
SRR5120229	SAMN06015658	Klebsiella pneumoniae	predictionModels
SRR5122322	SAMN04014953	Klebsiella pneumoniae	predictionModels
SRR5237403	SAMN06311516	Klebsiella pneumoniae	predictionModels
SRR5341976	SAMN06546425	Klebsiella pneumoniae	predictionModels
SRR5341977	SAMN06546424	Klebsiella pneumoniae	predictionModels
SRR5341978	SAMN06546423	Klebsiella pneumoniae	predictionModels
SRR5420060	SAMN06680411	Klebsiella pneumoniae	predictionModels
SRR5420062	SAMN06680409	Klebsiella pneumoniae	predictionModels
SRR5420063	SAMN06680408	Klebsiella pneumoniae	predictionModels
SRR5420072	SAMN06680399	Klebsiella pneumoniae	predictionModels
SRR5420073	SAMN06680398	Klebsiella pneumoniae	predictionModels
SRR5445912	SAMN06754742	Klebsiella pneumoniae	predictionModels
SRR5445913	SAMN06754741	Klebsiella pneumoniae	predictionModels
SRR5445915	SAMN06754739	Klebsiella pneumoniae	predictionModels
SRR5445924	SAMN06754730	Klebsiella pneumoniae	predictionModels
SRR5806868	SAMN07325893	Klebsiella pneumoniae	predictionModels
SRR5806869	SAMN07325896	Klebsiella pneumoniae	predictionModels
SRR5806870	SAMN07325895	Klebsiella pneumoniae	predictionModels
SRR5806871	SAMN07325898	Klebsiella pneumoniae	predictionModels
SRR5806877	SAMN07325906	Klebsiella pneumoniae	predictionModels
SRR5806881	SAMN07325908	Klebsiella pneumoniae	predictionModels
SRR5810501	SAMN07332513	Klebsiella pneumoniae	predictionModels
SRR5810502	SAMN07332514	Klebsiella pneumoniae	predictionModels
SRR5810503	SAMN07332511	Klebsiella pneumoniae	predictionModels
SRR5810506	SAMN07332510	Klebsiella pneumoniae	predictionModels
SRR5810509	SAMN07332515	Klebsiella pneumoniae	predictionModels
SRR5862473	SAMN07410707	Klebsiella pneumoniae	predictionModels
SRR5862474	SAMN07410710	Klebsiella pneumoniae	predictionModels
SRR5862477	SAMN07410711	Klebsiella pneumoniae	predictionModels
SRR5862478	SAMN07410714	Klebsiella pneumoniae	predictionModels
SRR5901128	SAMN07450844	Klebsiella pneumoniae	predictionModels
SRR6037655	SAMN07602587	Klebsiella pneumoniae	predictionModels
SRR6310474	SAMN08045836	Klebsiella pneumoniae	predictionModels
SRR6310475	SAMN08045835	Klebsiella pneumoniae	predictionModels
SRR6317420	SAMN07265011	Klebsiella pneumoniae	predictionModels
SRR6799394	SAMN07291506	Klebsiella pneumoniae	predictionModels
SRR6985668	SAMN07291519	Klebsiella pneumoniae	predictionModels
SRR6994996	SAMN07291547	Klebsiella pneumoniae	predictionModels
SRR3112259	SAMN04014848	Klebsiella aerogenes	predictionModels
SRR3112260	SAMN04014850	Klebsiella aerogenes	predictionModels
SRR3112269	SAMN04014859	Klebsiella aerogenes	predictionModels
SRR3112300	SAMN04015002	Klebsiella aerogenes	predictionModels
SRR3981083	SAMN05170054	Klebsiella aerogenes	predictionModels
SRR3981085	SAMN05170056	Klebsiella aerogenes	predictionModels
SRR3982129	SAMN05170067	Klebsiella aerogenes	predictionModels
SRR3982131	SAMN05170068	Klebsiella aerogenes	predictionModels
SRR3982216	SAMN05170074	Klebsiella aerogenes	predictionModels
SRR3982254	SAMN05170078	Klebsiella aerogenes	predictionModels
SRR3987108	SAMN05170091	Klebsiella aerogenes	predictionModels
SRR3987109	SAMN05170092	Klebsiella aerogenes	predictionModels
SRR3987110	SAMN05170093	Klebsiella aerogenes	predictionModels
SRR3987111	SAMN05170094	Klebsiella aerogenes	predictionModels
SRR3987113	SAMN05170096	Klebsiella aerogenes	predictionModels
SRR3987114	SAMN05170097	Klebsiella aerogenes	predictionModels
SRR3987116	SAMN05170099	Klebsiella aerogenes	predictionModels
SRR3987117	SAMN05170100	Klebsiella aerogenes	predictionModels
SRR3987131	SAMN05170114	Klebsiella aerogenes	predictionModels
SRR3987132	SAMN05170115	Klebsiella aerogenes	predictionModels
SRR3987133	SAMN05170116	Klebsiella aerogenes	predictionModels
SRR3987134	SAMN05170117	Klebsiella aerogenes	predictionModels
SRR3996256	SAMN05170139	Klebsiella aerogenes	predictionModels
SRR3996265	SAMN05170148	Klebsiella aerogenes	predictionModels
SRR3996266	SAMN05170149	Klebsiella aerogenes	predictionModels
SRR3996268	SAMN05170151	Klebsiella aerogenes	predictionModels
SRR3996270	SAMN05170153	Klebsiella aerogenes	predictionModels
SRR4017809	SAMN05170154	Klebsiella aerogenes	predictionModels
SRR4017820	SAMN05170165	Klebsiella aerogenes	predictionModels
SRR4017821	SAMN05170166	Klebsiella aerogenes	predictionModels
SRR4017822	SAMN05170167	Klebsiella aerogenes	predictionModels
SRR4017823	SAMN05170168	Klebsiella aerogenes	predictionModels
SRR4017824	SAMN05170169	Klebsiella aerogenes	predictionModels
SRR4017855	SAMN05170200	Klebsiella aerogenes	predictionModels
SRR4017880	SAMN05170204	Klebsiella aerogenes	predictionModels
SRR4017881	SAMN05170205	Klebsiella aerogenes	predictionModels
SRR4017882	SAMN05170206	Klebsiella aerogenes	predictionModels
SRR4017883	SAMN05170207	Klebsiella aerogenes	predictionModels
SRR4017908	SAMN05170232	Klebsiella aerogenes	predictionModels
SRR4017909	SAMN05170233	Klebsiella aerogenes	predictionModels
SRR4017914	SAMN05170238	Klebsiella aerogenes	predictionModels
SRR4065636	SAMN05170305	Klebsiella aerogenes	predictionModels
SRR4065651	SAMN05170320	Klebsiella aerogenes	predictionModels
SRR4065667	SAMN05170328	Klebsiella aerogenes	predictionModels
SRR4065671	SAMN05170332	Klebsiella aerogenes	predictionModels
SRR4065707	SAMN05170352	Klebsiella aerogenes	predictionModels
SRR4069213	SAMN05170355	Klebsiella aerogenes	predictionModels
SRR4069215	SAMN05170357	Klebsiella aerogenes	predictionModels
SRR4069216	SAMN05170358	Klebsiella aerogenes	predictionModels
SRR5806882	SAMN07325907	Klebsiella aerogenes	predictionModels
SRR6985730	SAMN07291524	Klebsiella aerogenes	predictionModels
SRR2134675	SAMN03892127	Escherichia coli	predictionModels
SRR2134681	SAMN03892121	Escherichia coli	predictionModels
SRR2239575	SAMN03177615	Escherichia coli	predictionModels
SRR2239576	SAMN03177616	Escherichia coli	predictionModels
SRR2239577	SAMN03177617	Escherichia coli	predictionModels
SRR2239578	SAMN03177619	Escherichia coli	predictionModels
SRR2239579	SAMN03177618	Escherichia coli	predictionModels
SRR2239580	SAMN03177620	Escherichia coli	predictionModels
SRR2239581	SAMN03177621	Escherichia coli	predictionModels
SRR2239583	SAMN03177623	Escherichia coli	predictionModels
SRR2239584	SAMN03177624	Escherichia coli	predictionModels
SRR2239585	SAMN03177625	Escherichia coli	predictionModels
SRR2239586	SAMN03177626	Escherichia coli	predictionModels
SRR2239587	SAMN03177627	Escherichia coli	predictionModels
SRR2239588	SAMN03177628	Escherichia coli	predictionModels
SRR2239589	SAMN03177629	Escherichia coli	predictionModels
SRR2239590	SAMN03177630	Escherichia coli	predictionModels
SRR2239591	SAMN03177631	Escherichia coli	predictionModels
SRR2239592	SAMN03177632	Escherichia coli	predictionModels
SRR2239593	SAMN03177633	Escherichia coli	predictionModels
SRR2239594	SAMN03177634	Escherichia coli	predictionModels
SRR2239595	SAMN03177635	Escherichia coli	predictionModels
SRR2239596	SAMN03177636	Escherichia coli	predictionModels
SRR2239597	SAMN03177637	Escherichia coli	predictionModels
SRR2239598	SAMN03177638	Escherichia coli	predictionModels
SRR2239599	SAMN03177639	Escherichia coli	predictionModels
SRR2239600	SAMN03177640	Escherichia coli	predictionModels
SRR2239601	SAMN03177641	Escherichia coli	predictionModels
SRR2239602	SAMN03177642	Escherichia coli	predictionModels
SRR2239603	SAMN03177643	Escherichia coli	predictionModels
SRR2239604	SAMN03177644	Escherichia coli	predictionModels
SRR2239606	SAMN03177646	Escherichia coli	predictionModels
SRR2239607	SAMN03177647	Escherichia coli	predictionModels
SRR2239608	SAMN03177648	Escherichia coli	predictionModels
SRR2239609	SAMN03177649	Escherichia coli	predictionModels
SRR2239610	SAMN03177650	Escherichia coli	predictionModels
SRR2239611	SAMN03177651	Escherichia coli	predictionModels
SRR2239612	SAMN03177652	Escherichia coli	predictionModels
SRR2239613	SAMN03177653	Escherichia coli	predictionModels
SRR2239614	SAMN03177654	Escherichia coli	predictionModels
SRR2239615	SAMN03177655	Escherichia coli	predictionModels
SRR2239616	SAMN03177656	Escherichia coli	predictionModels
SRR2239617	SAMN03177657	Escherichia coli	predictionModels
SRR2239618	SAMN03177658	Escherichia coli	predictionModels
SRR2239619	SAMN03177659	Escherichia coli	predictionModels
SRR2239620	SAMN03177660	Escherichia coli	predictionModels
SRR2239621	SAMN03177661	Escherichia coli	predictionModels
SRR2239622	SAMN03177662	Escherichia coli	predictionModels
SRR2239623	SAMN03177663	Escherichia coli	predictionModels
SRR2239624	SAMN03177664	Escherichia coli	predictionModels
SRR2239625	SAMN03177665	Escherichia coli	predictionModels
SRR2239626	SAMN03177666	Escherichia coli	predictionModels
SRR2239627	SAMN03177667	Escherichia coli	predictionModels
SRR2239628	SAMN03177668	Escherichia coli	predictionModels
SRR2239629	SAMN03177669	Escherichia coli	predictionModels
SRR2239630	SAMN03177670	Escherichia coli	predictionModels
SRR2239631	SAMN03177671	Escherichia coli	predictionModels
SRR2239632	SAMN03177672	Escherichia coli	predictionModels
SRR2239633	SAMN03177673	Escherichia coli	predictionModels
SRR2239634	SAMN03177674	Escherichia coli	predictionModels
SRR2239635	SAMN03177675	Escherichia coli	predictionModels
SRR2239636	SAMN03177676	Escherichia coli	predictionModels
SRR2239637	SAMN03177677	Escherichia coli	predictionModels
SRR2239638	SAMN03177678	Escherichia coli	predictionModels
SRR2239639	SAMN03177679	Escherichia coli	predictionModels
SRR2239640	SAMN03177680	Escherichia coli	predictionModels
SRR2239641	SAMN03177681	Escherichia coli	predictionModels
SRR2239642	SAMN03177682	Escherichia coli	predictionModels
SRR2239643	SAMN03177683	Escherichia coli	predictionModels
SRR2239644	SAMN03177684	Escherichia coli	predictionModels
SRR2239645	SAMN03177685	Escherichia coli	predictionModels
SRR2239646	SAMN03177686	Escherichia coli	predictionModels
SRR2239647	SAMN03177687	Escherichia coli	predictionModels
SRR2239648	SAMN03177688	Escherichia coli	predictionModels
SRR2239649	SAMN03177689	Escherichia coli	predictionModels
SRR2239650	SAMN03177690	Escherichia coli	predictionModels
SRR2449036	SAMN04096283	Escherichia coli	predictionModels
SRR2449085	SAMN04096284	Escherichia coli	predictionModels
SRR2449109	SAMN04096285	Escherichia coli	predictionModels
SRR2449140	SAMN04096286	Escherichia coli	predictionModels
SRR2449141	SAMN04096287	Escherichia coli	predictionModels
SRR2449142	SAMN04096288	Escherichia coli	predictionModels
SRR2449143	SAMN04096289	Escherichia coli	predictionModels
SRR2449168	SAMN04096290	Escherichia coli	predictionModels
SRR2449204	SAMN04096291	Escherichia coli	predictionModels
SRR2449248	SAMN04096292	Escherichia coli	predictionModels
SRR2449254	SAMN04096278	Escherichia coli	predictionModels
SRR2544769	SAMN04122814	Escherichia coli	predictionModels
SRR2544770	SAMN04122815	Escherichia coli	predictionModels
SRR2544771	SAMN04122816	Escherichia coli	predictionModels
SRR2544772	SAMN04122817	Escherichia coli	predictionModels
SRR2544773	SAMN04122818	Escherichia coli	predictionModels
SRR2544774	SAMN04122819	Escherichia coli	predictionModels
SRR2544775	SAMN04122820	Escherichia coli	predictionModels
SRR2544776	SAMN04122821	Escherichia coli	predictionModels
SRR2544778	SAMN04122823	Escherichia coli	predictionModels
SRR2544780	SAMN04122807	Escherichia coli	predictionModels
SRR2927303	SAMN04279645	Escherichia coli	predictionModels
SRR2927304	SAMN04279646	Escherichia coli	predictionModels
SRR2927305	SAMN04279647	Escherichia coli	predictionModels
SRR2927306	SAMN04279648	Escherichia coli	predictionModels
SRR2927307	SAMN04279649	Escherichia coli	predictionModels
SRR2927308	SAMN04279650	Escherichia coli	predictionModels
SRR2976832	SAMN04022942	Escherichia coli	predictionModels
SRR2976833	SAMN04022943	Escherichia coli	predictionModels
SRR2976834	SAMN04022944	Escherichia coli	predictionModels
SRR2976836	SAMN04022946	Escherichia coli	predictionModels
SRR3057119	SAMN04339721	Escherichia coli	predictionModels
SRR3057120	SAMN04339722	Escherichia coli	predictionModels
SRR3057121	SAMN04339723	Escherichia coli	predictionModels
SRR3057122	SAMN04339724	Escherichia coli	predictionModels
SRR3057123	SAMN04339725	Escherichia coli	predictionModels
SRR3057124	SAMN04339726	Escherichia coli	predictionModels
SRR3057125	SAMN04339727	Escherichia coli	predictionModels
SRR3057126	SAMN04339728	Escherichia coli	predictionModels
SRR3057131	SAMN04339716	Escherichia coli	predictionModels
SRR3057133	SAMN04339718	Escherichia coli	predictionModels
SRR3057134	SAMN04339719	Escherichia coli	predictionModels
SRR3057135	SAMN04339720	Escherichia coli	predictionModels
SRR3095378	SAMN04393386	Escherichia coli	predictionModels
SRR3095379	SAMN04393395	Escherichia coli	predictionModels
SRR3095380	SAMN04393396	Escherichia coli	predictionModels
SRR3095381	SAMN04393397	Escherichia coli	predictionModels
SRR3095382	SAMN04393398	Escherichia coli	predictionModels
SRR3095384	SAMN04393387	Escherichia coli	predictionModels
SRR3095385	SAMN04393388	Escherichia coli	predictionModels
SRR3095387	SAMN04393390	Escherichia coli	predictionModels
SRR3095388	SAMN04393391	Escherichia coli	predictionModels
SRR3095389	SAMN04393392	Escherichia coli	predictionModels
SRR3095390	SAMN04393393	Escherichia coli	predictionModels
SRR3095391	SAMN04393394	Escherichia coli	predictionModels
SRR3112258	SAMN04014847	Escherichia coli	predictionModels
SRR3112262	SAMN04014852	Escherichia coli	predictionModels
SRR3112264	SAMN04014854	Escherichia coli	predictionModels
SRR3112265	SAMN04014855	Escherichia coli	predictionModels
SRR3112266	SAMN04014856	Escherichia coli	predictionModels
SRR3112270	SAMN04014860	Escherichia coli	predictionModels
SRR3112315	SAMN04014889	Escherichia coli	predictionModels
SRR3112326	SAMN04014918	Escherichia coli	predictionModels
SRR3112329	SAMN04014922	Escherichia coli	predictionModels
SRR3112331	SAMN04014926	Escherichia coli	predictionModels
SRR3112332	SAMN04014927	Escherichia coli	predictionModels
SRR3112334	SAMN04014930	Escherichia coli	predictionModels
SRR3168634	SAMN04456581	Escherichia coli	predictionModels
SRR3168641	SAMN04456582	Escherichia coli	predictionModels
SRR3168643	SAMN04456584	Escherichia coli	predictionModels
SRR3242018	SAMN04014925	Escherichia coli	predictionModels
SRR3290090	SAMN04571742	Escherichia coli	predictionModels
SRR3290091	SAMN04571743	Escherichia coli	predictionModels
SRR3290650	SAMN04014908	Escherichia coli	predictionModels
SRR3345825	SAMN04622927	Escherichia coli	predictionModels
SRR3345826	SAMN04622928	Escherichia coli	predictionModels
SRR3345827	SAMN04622919	Escherichia coli	predictionModels
SRR3345828	SAMN04622920	Escherichia coli	predictionModels
SRR3345829	SAMN04622921	Escherichia coli	predictionModels
SRR3345830	SAMN04622922	Escherichia coli	predictionModels
SRR3345831	SAMN04622923	Escherichia coli	predictionModels
SRR3345832	SAMN04622924	Escherichia coli	predictionModels
SRR3345833	SAMN04622925	Escherichia coli	predictionModels
SRR3345834	SAMN04622926	Escherichia coli	predictionModels
SRR3588895	SAMN05178547	Escherichia coli	predictionModels
SRR3588896	SAMN05178548	Escherichia coli	predictionModels
SRR3588897	SAMN05178549	Escherichia coli	predictionModels
SRR3615372	SAMN05194389	Escherichia coli	predictionModels
SRR3615373	SAMN05194390	Escherichia coli	predictionModels
SRR3618619	SAMN05194541	Escherichia coli	predictionModels
SRR3618620	SAMN05194542	Escherichia coli	predictionModels
SRR3618621	SAMN05194543	Escherichia coli	predictionModels
SRR3618622	SAMN05194544	Escherichia coli	predictionModels
SRR3618626	SAMN04622917	Escherichia coli	predictionModels
SRR3618631	SAMN05194537	Escherichia coli	predictionModels
SRR3618632	SAMN05194538	Escherichia coli	predictionModels
SRR3618633	SAMN05194539	Escherichia coli	predictionModels
SRR3618634	SAMN05194540	Escherichia coli	predictionModels
SRR3932418	SAMN05374483	Escherichia coli	predictionModels
SRR3932419	SAMN05374484	Escherichia coli	predictionModels
SRR3932421	SAMN05374486	Escherichia coli	predictionModels
SRR3932425	SAMN05374478	Escherichia coli	predictionModels
SRR3932426	SAMN05374479	Escherichia coli	predictionModels
SRR3932427	SAMN05374480	Escherichia coli	predictionModels
SRR3932428	SAMN05374481	Escherichia coli	predictionModels
SRR3932429	SAMN05374482	Escherichia coli	predictionModels
SRR3982099	SAMN05170063	Escherichia coli	predictionModels
SRR3982152	SAMN05170069	Escherichia coli	predictionModels
SRR3982153	SAMN05170070	Escherichia coli	predictionModels
SRR3982177	SAMN05170071	Escherichia coli	predictionModels
SRR3982215	SAMN05170073	Escherichia coli	predictionModels
SRR3982317	SAMN05170083	Escherichia coli	predictionModels
SRR3982375	SAMN05170085	Escherichia coli	predictionModels
SRR3982376	SAMN05170086	Escherichia coli	predictionModels
SRR3982377	SAMN05170087	Escherichia coli	predictionModels
SRR3987130	SAMN05170113	Escherichia coli	predictionModels
SRR3996237	SAMN05170120	Escherichia coli	predictionModels
SRR3996243	SAMN05170126	Escherichia coli	predictionModels
SRR3996244	SAMN05170127	Escherichia coli	predictionModels
SRR3996249	SAMN05170132	Escherichia coli	predictionModels
SRR3996259	SAMN05170142	Escherichia coli	predictionModels
SRR4017812	SAMN05170157	Escherichia coli	predictionModels
SRR4017814	SAMN05170159	Escherichia coli	predictionModels
SRR4017832	SAMN05170177	Escherichia coli	predictionModels
SRR4017838	SAMN05170183	Escherichia coli	predictionModels
SRR4017839	SAMN05170184	Escherichia coli	predictionModels
SRR4017845	SAMN05170190	Escherichia coli	predictionModels
SRR4017853	SAMN05170198	Escherichia coli	predictionModels
SRR4017857	SAMN05170202	Escherichia coli	predictionModels
SRR4017886	SAMN05170210	Escherichia coli	predictionModels
SRR4017888	SAMN05170212	Escherichia coli	predictionModels
SRR4017889	SAMN05170213	Escherichia coli	predictionModels
SRR4017891	SAMN05170215	Escherichia coli	predictionModels
SRR4017896	SAMN05170220	Escherichia coli	predictionModels
SRR4017899	SAMN05170223	Escherichia coli	predictionModels
SRR4017900	SAMN05170224	Escherichia coli	predictionModels
SRR4017901	SAMN05170225	Escherichia coli	predictionModels
SRR4017903	SAMN05170227	Escherichia coli	predictionModels
SRR4017904	SAMN05170228	Escherichia coli	predictionModels
SRR4017905	SAMN05170229	Escherichia coli	predictionModels
SRR4017926	SAMN05170250	Escherichia coli	predictionModels
SRR4019388	SAMN05463123	Escherichia coli	predictionModels
SRR4019403	SAMN05510456	Escherichia coli	predictionModels
SRR4019404	SAMN05510457	Escherichia coli	predictionModels
SRR4019413	SAMN05510453	Escherichia coli	predictionModels
SRR4019414	SAMN05510454	Escherichia coli	predictionModels
SRR4025843	SAMN04014861	Escherichia coli	predictionModels
SRR4025854	SAMN04014896	Escherichia coli	predictionModels
SRR4025855	SAMN04014899	Escherichia coli	predictionModels
SRR4025857	SAMN04014902	Escherichia coli	predictionModels
SRR4025859	SAMN04014910	Escherichia coli	predictionModels
SRR4025862	SAMN04014945	Escherichia coli	predictionModels
SRR4025978	SAMN04014955	Escherichia coli	predictionModels
SRR4025982	SAMN04014960	Escherichia coli	predictionModels
SRR4025986	SAMN04014969	Escherichia coli	predictionModels
SRR4025989	SAMN04014978	Escherichia coli	predictionModels
SRR4025997	SAMN04014990	Escherichia coli	predictionModels
SRR4025999	SAMN04014992	Escherichia coli	predictionModels
SRR4026005	SAMN04015003	Escherichia coli	predictionModels
SRR4035117	SAMN05170257	Escherichia coli	predictionModels
SRR4035119	SAMN05170259	Escherichia coli	predictionModels
SRR4035120	SAMN05170260	Escherichia coli	predictionModels
SRR4035121	SAMN05170261	Escherichia coli	predictionModels
SRR4035122	SAMN05170262	Escherichia coli	predictionModels
SRR4065643	SAMN05170312	Escherichia coli	predictionModels
SRR4065649	SAMN05170318	Escherichia coli	predictionModels
SRR4065650	SAMN05170319	Escherichia coli	predictionModels
SRR4065662	SAMN05170323	Escherichia coli	predictionModels
SRR4065666	SAMN05170327	Escherichia coli	predictionModels
SRR4065675	SAMN05170336	Escherichia coli	predictionModels
SRR4065676	SAMN05170337	Escherichia coli	predictionModels
SRR4065677	SAMN05170338	Escherichia coli	predictionModels
SRR4065703	SAMN05170348	Escherichia coli	predictionModels
SRR4065704	SAMN05170349	Escherichia coli	predictionModels
SRR4065706	SAMN05170351	Escherichia coli	predictionModels
SRR4065708	SAMN05170353	Escherichia coli	predictionModels
SRR4069212	SAMN05170354	Escherichia coli	predictionModels
SRR4069214	SAMN05170356	Escherichia coli	predictionModels
SRR4245475	SAMN05774074	Escherichia coli	predictionModels
SRR4245477	SAMN05774084	Escherichia coli	predictionModels
SRR4245478	SAMN05774085	Escherichia coli	predictionModels
SRR4245479	SAMN05774075	Escherichia coli	predictionModels
SRR4245480	SAMN05774076	Escherichia coli	predictionModels
SRR4245481	SAMN05774077	Escherichia coli	predictionModels
SRR4245482	SAMN05774078	Escherichia coli	predictionModels
SRR4245483	SAMN05774079	Escherichia coli	predictionModels
SRR4245484	SAMN05774080	Escherichia coli	predictionModels
SRR4245486	SAMN05774082	Escherichia coli	predictionModels
SRR4294836	SAMN05806161	Escherichia coli	predictionModels
SRR4294837	SAMN05806162	Escherichia coli	predictionModels
SRR4294841	SAMN05806174	Escherichia coli	predictionModels
SRR4294842	SAMN05806175	Escherichia coli	predictionModels
SRR4294845	SAMN05806164	Escherichia coli	predictionModels
SRR4294846	SAMN05806165	Escherichia coli	predictionModels
SRR4294847	SAMN05806166	Escherichia coli	predictionModels
SRR4294850	SAMN05806169	Escherichia coli	predictionModels
SRR5093679	SAMN06129827	Escherichia coli	predictionModels
SRR5093681	SAMN06129826	Escherichia coli	predictionModels
SRR5093683	SAMN06129824	Escherichia coli	predictionModels
SRR5120209	SAMN06007770	Escherichia coli	predictionModels
SRR5120214	SAMN06007769	Escherichia coli	predictionModels
SRR5120215	SAMN06007768	Escherichia coli	predictionModels
SRR5120217	SAMN06007775	Escherichia coli	predictionModels
SRR5120218	SAMN06007773	Escherichia coli	predictionModels
SRR5120221	SAMN06007776	Escherichia coli	predictionModels
SRR5120222	SAMN06007774	Escherichia coli	predictionModels
SRR5120226	SAMN06015662	Escherichia coli	predictionModels
SRR5120228	SAMN06015666	Escherichia coli	predictionModels
SRR5120230	SAMN06015663	Escherichia coli	predictionModels
SRR5120231	SAMN06015669	Escherichia coli	predictionModels
SRR5120235	SAMN06015664	Escherichia coli	predictionModels
SRR5120238	SAMN06015665	Escherichia coli	predictionModels
SRR5237400	SAMN06311519	Escherichia coli	predictionModels
SRR5237401	SAMN06311518	Escherichia coli	predictionModels
SRR5237402	SAMN06311517	Escherichia coli	predictionModels
SRR5341981	SAMN06546420	Escherichia coli	predictionModels
SRR5341982	SAMN06546419	Escherichia coli	predictionModels
SRR5398452	SAMN06672149	Escherichia coli	predictionModels
SRR5420065	SAMN06680406	Escherichia coli	predictionModels
SRR5420068	SAMN06680403	Escherichia coli	predictionModels
SRR5420070	SAMN06680401	Escherichia coli	predictionModels
SRR5445911	SAMN06754743	Escherichia coli	predictionModels
SRR5445916	SAMN06754738	Escherichia coli	predictionModels
SRR5445917	SAMN06754737	Escherichia coli	predictionModels
SRR5445922	SAMN06754732	Escherichia coli	predictionModels
SRR5806867	SAMN07325894	Escherichia coli	predictionModels
SRR5806874	SAMN07325899	Escherichia coli	predictionModels
SRR5806875	SAMN07325902	Escherichia coli	predictionModels
SRR5806879	SAMN07325904	Escherichia coli	predictionModels
SRR5806880	SAMN07325903	Escherichia coli	predictionModels
SRR5810505	SAMN07332509	Escherichia coli	predictionModels
SRR5810510	SAMN07332516	Escherichia coli	predictionModels
SRR5810512	SAMN07332520	Escherichia coli	predictionModels
SRR5862468	SAMN07410718	Escherichia coli	predictionModels
SRR5901126	SAMN07450852	Escherichia coli	predictionModels
SRR5901135	SAMN07450857	Escherichia coli	predictionModels
SRR5901138	SAMN07450854	Escherichia coli	predictionModels
SRR5901139	SAMN07450858	Escherichia coli	predictionModels
SRR5943513	SAMN07450661	Escherichia coli	predictionModels
SRR6037665	SAMN07602583	Escherichia coli	predictionModels
SRR6111092	SAMN07629056	Escherichia coli	predictionModels
SRR6799402	SAMN07291512	Escherichia coli	predictionModels
SRR6799405	SAMN07291513	Escherichia coli	predictionModels
SRR6799406	SAMN07291514	Escherichia coli	predictionModels
SRR6799408	SAMN07291517	Escherichia coli	predictionModels
SRR6807650	SAMN07291511	Escherichia coli	predictionModels
SRR6807652	SAMN07291515	Escherichia coli	predictionModels
SRR6985672	SAMN07291521	Escherichia coli	predictionModels
SRR6985676	SAMN07291530	Escherichia coli	predictionModels
SRR6985693	SAMN07291545	Escherichia coli	predictionModels
SRR6985737	SAMN07291544	Escherichia coli	predictionModels
SRR6994977	SAMN07291527	Escherichia coli	predictionModels
SRR6994979	SAMN07291528	Escherichia coli	predictionModels
SRR6994993	SAMN07291543	Escherichia coli	predictionModels
SRR2449301	SAMN04096280	Enterobacter cloacae	predictionModels
SRR2544781	SAMN04122808	Enterobacter cloacae	predictionModels
SRR3095377	SAMN04393385	Enterobacter cloacae	predictionModels
SRR3112297	SAMN04014995	Enterobacter cloacae	predictionModels
SRR3112317	SAMN04014901	Enterobacter cloacae	predictionModels
SRR3112323	SAMN04014914	Enterobacter cloacae	predictionModels
SRR3135340	SAMN04448597	Enterobacter cloacae	predictionModels
SRR3168645	SAMN04456586	Enterobacter cloacae	predictionModels
SRR3242004	SAMN04014873	Enterobacter cloacae	predictionModels
SRR3242005	SAMN04014879	Enterobacter cloacae	predictionModels
SRR3242024	SAMN04014934	Enterobacter cloacae	predictionModels
SRR3290093	SAMN04571745	Enterobacter cloacae	predictionModels
SRR3290651	SAMN04014913	Enterobacter cloacae	predictionModels
SRR3982095	SAMN05170059	Enterobacter cloacae	predictionModels
SRR3982096	SAMN05170060	Enterobacter cloacae	predictionModels
SRR3982101	SAMN05170065	Enterobacter cloacae	predictionModels
SRR3982102	SAMN05170066	Enterobacter cloacae	predictionModels
SRR3982283	SAMN05170080	Enterobacter cloacae	predictionModels
SRR3982284	SAMN05170081	Enterobacter cloacae	predictionModels
SRR3987106	SAMN05170089	Enterobacter cloacae	predictionModels
SRR3996247	SAMN05170130	Enterobacter cloacae	predictionModels
SRR3996257	SAMN05170140	Enterobacter cloacae	predictionModels
SRR3996263	SAMN05170146	Enterobacter cloacae	predictionModels
SRR3996264	SAMN05170147	Enterobacter cloacae	predictionModels
SRR3996267	SAMN05170150	Enterobacter cloacae	predictionModels
SRR3996269	SAMN05170152	Enterobacter cloacae	predictionModels
SRR4017816	SAMN05170161	Enterobacter cloacae	predictionModels
SRR4017818	SAMN05170163	Enterobacter cloacae	predictionModels
SRR4017819	SAMN05170164	Enterobacter cloacae	predictionModels
SRR4017858	SAMN05170203	Enterobacter cloacae	predictionModels
SRR4017884	SAMN05170208	Enterobacter cloacae	predictionModels
SRR4017907	SAMN05170231	Enterobacter cloacae	predictionModels
SRR4017911	SAMN05170235	Enterobacter cloacae	predictionModels
SRR4017912	SAMN05170236	Enterobacter cloacae	predictionModels
SRR4017917	SAMN05170241	Enterobacter cloacae	predictionModels
SRR4019402	SAMN05510455	Enterobacter cloacae	predictionModels
SRR4019405	SAMN05510458	Enterobacter cloacae	predictionModels
SRR4025842	SAMN04014849	Enterobacter cloacae	predictionModels
SRR4025852	SAMN04014891	Enterobacter cloacae	predictionModels
SRR4025853	SAMN04014894	Enterobacter cloacae	predictionModels
SRR4025988	SAMN04014977	Enterobacter cloacae	predictionModels
SRR4026006	SAMN04015004	Enterobacter cloacae	predictionModels
SRR4035127	SAMN05170267	Enterobacter cloacae	predictionModels
SRR4035128	SAMN05170268	Enterobacter cloacae	predictionModels
SRR4035129	SAMN05170269	Enterobacter cloacae	predictionModels
SRR4035130	SAMN05170270	Enterobacter cloacae	predictionModels
SRR4035131	SAMN05170271	Enterobacter cloacae	predictionModels
SRR4035132	SAMN05170272	Enterobacter cloacae	predictionModels
SRR4065648	SAMN05170317	Enterobacter cloacae	predictionModels
SRR4065665	SAMN05170326	Enterobacter cloacae	predictionModels
SRR4065674	SAMN05170335	Enterobacter cloacae	predictionModels
SRR4065701	SAMN05170346	Enterobacter cloacae	predictionModels
SRR4065705	SAMN05170350	Enterobacter cloacae	predictionModels
SRR4069217	SAMN05170359	Enterobacter cloacae	predictionModels
SRR4069218	SAMN05170360	Enterobacter cloacae	predictionModels
SRR4294849	SAMN05806168	Enterobacter cloacae	predictionModels
SRR5093708	SAMN06124915	Enterobacter cloacae	predictionModels
SRR5120208	SAMN06007767	Enterobacter cloacae	predictionModels
SRR5237404	SAMN06311515	Enterobacter cloacae	predictionModels
SRR5398451	SAMN06672150	Enterobacter cloacae	predictionModels
SRR5420066	SAMN06680405	Enterobacter cloacae	predictionModels
SRR5445920	SAMN06754734	Enterobacter cloacae	predictionModels
SRR5810507	SAMN07332507	Enterobacter cloacae	predictionModels
SRR5810508	SAMN07332508	Enterobacter cloacae	predictionModels
SRR5862470	SAMN07410716	Enterobacter cloacae	predictionModels
SRR5862479	SAMN07410713	Enterobacter cloacae	predictionModels
SRR6985687	SAMN07291541	Enterobacter cloacae	predictionModels
SRR2976831	SAMN04022941	Acinetobacter baumannii	predictionModels
SRR3057118	SAMN04339712	Acinetobacter baumannii	predictionModels
SRR3112304	SAMN04014876	Acinetobacter baumannii	predictionModels
SRR3112313	SAMN04014886	Acinetobacter baumannii	predictionModels
SRR3131208	SAMN04446470	Acinetobacter baumannii	predictionModels
SRR3131234	SAMN04446555	Acinetobacter baumannii	predictionModels
SRR3133103	SAMN04447718	Acinetobacter baumannii	predictionModels
SRR3137573	SAMN04450959	Acinetobacter baumannii	predictionModels
SRR3137574	SAMN04450960	Acinetobacter baumannii	predictionModels
SRR3137575	SAMN04450961	Acinetobacter baumannii	predictionModels
SRR3151888	SAMN04479995	Acinetobacter baumannii	predictionModels
SRR3151889	SAMN04479996	Acinetobacter baumannii	predictionModels
SRR3152495	SAMN04480653	Acinetobacter baumannii	predictionModels
SRR3152505	SAMN04480663	Acinetobacter baumannii	predictionModels
SRR3152506	SAMN04480664	Acinetobacter baumannii	predictionModels
SRR3168639	SAMN04456594	Acinetobacter baumannii	predictionModels
SRR3168640	SAMN04456595	Acinetobacter baumannii	predictionModels
SRR3168642	SAMN04456583	Acinetobacter baumannii	predictionModels
SRR3168648	SAMN04456589	Acinetobacter baumannii	predictionModels
SRR3170236	SAMN04485914	Acinetobacter baumannii	predictionModels
SRR3170242	SAMN04485902	Acinetobacter baumannii	predictionModels
SRR3170245	SAMN04485905	Acinetobacter baumannii	predictionModels
SRR3170254	SAMN04487135	Acinetobacter baumannii	predictionModels
SRR3170256	SAMN04487137	Acinetobacter baumannii	predictionModels
SRR3170261	SAMN04487142	Acinetobacter baumannii	predictionModels
SRR3170262	SAMN04487143	Acinetobacter baumannii	predictionModels
SRR3170265	SAMN04487146	Acinetobacter baumannii	predictionModels
SRR3170607	SAMN04488288	Acinetobacter baumannii	predictionModels
SRR3170610	SAMN04488291	Acinetobacter baumannii	predictionModels
SRR3170785	SAMN04491450	Acinetobacter baumannii	predictionModels
SRR3197175	SAMN04516582	Acinetobacter baumannii	predictionModels
SRR3197589	SAMN04525189	Acinetobacter baumannii	predictionModels
SRR3217272	SAMN04515405	Acinetobacter baumannii	predictionModels
SRR3217322	SAMN04515392	Acinetobacter baumannii	predictionModels
SRR3217394	SAMN04515796	Acinetobacter baumannii	predictionModels
SRR3217405	SAMN04515807	Acinetobacter baumannii	predictionModels
SRR3217406	SAMN04515808	Acinetobacter baumannii	predictionModels
SRR3218394	SAMN04545402	Acinetobacter baumannii	predictionModels
SRR3218399	SAMN04545407	Acinetobacter baumannii	predictionModels
SRR3222486	SAMN04546718	Acinetobacter baumannii	predictionModels
SRR3222491	SAMN04546723	Acinetobacter baumannii	predictionModels
SRR3223161	SAMN04547088	Acinetobacter baumannii	predictionModels
SRR3223164	SAMN04547091	Acinetobacter baumannii	predictionModels
SRR3223165	SAMN04547092	Acinetobacter baumannii	predictionModels
SRR3223468	SAMN04549258	Acinetobacter baumannii	predictionModels
SRR3223470	SAMN04549260	Acinetobacter baumannii	predictionModels
SRR3223479	SAMN04549269	Acinetobacter baumannii	predictionModels
SRR3223481	SAMN04549271	Acinetobacter baumannii	predictionModels
SRR3223551	SAMN04549301	Acinetobacter baumannii	predictionModels
SRR3223913	SAMN04549500	Acinetobacter baumannii	predictionModels
SRR3223928	SAMN04549515	Acinetobacter baumannii	predictionModels
SRR3224226	SAMN04549545	Acinetobacter baumannii	predictionModels
SRR3224229	SAMN04549548	Acinetobacter baumannii	predictionModels
SRR3224230	SAMN04549549	Acinetobacter baumannii	predictionModels
SRR3224234	SAMN04549553	Acinetobacter baumannii	predictionModels
SRR3224236	SAMN04549555	Acinetobacter baumannii	predictionModels
SRR3224237	SAMN04549556	Acinetobacter baumannii	predictionModels
SRR3224240	SAMN04549559	Acinetobacter baumannii	predictionModels
SRR3224798	SAMN04549829	Acinetobacter baumannii	predictionModels
SRR3224801	SAMN04549832	Acinetobacter baumannii	predictionModels
SRR3224988	SAMN04549870	Acinetobacter baumannii	predictionModels
SRR3224993	SAMN04549875	Acinetobacter baumannii	predictionModels
SRR3224994	SAMN04549876	Acinetobacter baumannii	predictionModels
SRR3225000	SAMN04549882	Acinetobacter baumannii	predictionModels
SRR3225042	SAMN04550076	Acinetobacter baumannii	predictionModels
SRR3225044	SAMN04550078	Acinetobacter baumannii	predictionModels
SRR3225046	SAMN04550080	Acinetobacter baumannii	predictionModels
SRR3225048	SAMN04550082	Acinetobacter baumannii	predictionModels
SRR3225230	SAMN04550105	Acinetobacter baumannii	predictionModels
SRR3225233	SAMN04550108	Acinetobacter baumannii	predictionModels
SRR3225235	SAMN04550110	Acinetobacter baumannii	predictionModels
SRR3225236	SAMN04550111	Acinetobacter baumannii	predictionModels
SRR3225241	SAMN04550115	Acinetobacter baumannii	predictionModels
SRR3225243	SAMN04550117	Acinetobacter baumannii	predictionModels
SRR3225244	SAMN04550118	Acinetobacter baumannii	predictionModels
SRR3225247	SAMN04550121	Acinetobacter baumannii	predictionModels
SRR3226992	SAMN04555178	Acinetobacter baumannii	predictionModels
SRR3226994	SAMN04555180	Acinetobacter baumannii	predictionModels
SRR3226997	SAMN04555183	Acinetobacter baumannii	predictionModels
SRR3227000	SAMN04555186	Acinetobacter baumannii	predictionModels
SRR3227007	SAMN04555193	Acinetobacter baumannii	predictionModels
SRR3227011	SAMN04555197	Acinetobacter baumannii	predictionModels
SRR3227013	SAMN04555199	Acinetobacter baumannii	predictionModels
SRR3227017	SAMN04555203	Acinetobacter baumannii	predictionModels
SRR3227022	SAMN04555208	Acinetobacter baumannii	predictionModels
SRR3227023	SAMN04555209	Acinetobacter baumannii	predictionModels
SRR3227028	SAMN04555214	Acinetobacter baumannii	predictionModels
SRR3227030	SAMN04555216	Acinetobacter baumannii	predictionModels
SRR3227034	SAMN04555220	Acinetobacter baumannii	predictionModels
SRR3227044	SAMN04555230	Acinetobacter baumannii	predictionModels
SRR3227045	SAMN04555231	Acinetobacter baumannii	predictionModels
SRR3228475	SAMN04555291	Acinetobacter baumannii	predictionModels
SRR3228488	SAMN04555300	Acinetobacter baumannii	predictionModels
SRR3228491	SAMN04555303	Acinetobacter baumannii	predictionModels
SRR3228493	SAMN04555305	Acinetobacter baumannii	predictionModels
SRR3228533	SAMN04555479	Acinetobacter baumannii	predictionModels
SRR3228534	SAMN04555480	Acinetobacter baumannii	predictionModels
SRR3228537	SAMN04555483	Acinetobacter baumannii	predictionModels
SRR3228538	SAMN04555484	Acinetobacter baumannii	predictionModels
SRR3228540	SAMN04555486	Acinetobacter baumannii	predictionModels
SRR3228541	SAMN04555487	Acinetobacter baumannii	predictionModels
SRR3228545	SAMN04555491	Acinetobacter baumannii	predictionModels
SRR3228549	SAMN04555495	Acinetobacter baumannii	predictionModels
SRR3228557	SAMN04555503	Acinetobacter baumannii	predictionModels
SRR3228561	SAMN04555507	Acinetobacter baumannii	predictionModels
SRR3228565	SAMN04555511	Acinetobacter baumannii	predictionModels
SRR3228566	SAMN04555512	Acinetobacter baumannii	predictionModels
SRR3242007	SAMN04014893	Acinetobacter baumannii	predictionModels
SRR3242008	SAMN04014897	Acinetobacter baumannii	predictionModels
SRR3242011	SAMN04014904	Acinetobacter baumannii	predictionModels
SRR3242013	SAMN04014911	Acinetobacter baumannii	predictionModels
SRR3242016	SAMN04014919	Acinetobacter baumannii	predictionModels
SRR3242017	SAMN04014924	Acinetobacter baumannii	predictionModels
SRR3242022	SAMN04014929	Acinetobacter baumannii	predictionModels
SRR3242026	SAMN04014942	Acinetobacter baumannii	predictionModels
SRR3242027	SAMN04014943	Acinetobacter baumannii	predictionModels
SRR3242034	SAMN04568503	Acinetobacter baumannii	predictionModels
SRR3242035	SAMN04568504	Acinetobacter baumannii	predictionModels
SRR3242036	SAMN04568505	Acinetobacter baumannii	predictionModels
SRR3242039	SAMN04568508	Acinetobacter baumannii	predictionModels
SRR3242044	SAMN04568513	Acinetobacter baumannii	predictionModels
SRR3242045	SAMN04568514	Acinetobacter baumannii	predictionModels
SRR3242046	SAMN04568515	Acinetobacter baumannii	predictionModels
SRR3242051	SAMN04568520	Acinetobacter baumannii	predictionModels
SRR4417570	SAMN04901664	Acinetobacter baumannii	predictionModels
SRR4417582	SAMN04901682	Acinetobacter baumannii	predictionModels
SRR4417585	SAMN04901683	Acinetobacter baumannii	predictionModels
SRR4417586	SAMN04901684	Acinetobacter baumannii	predictionModels
SRR4417587	SAMN04901685	Acinetobacter baumannii	predictionModels
SRR4417599	SAMN04901694	Acinetobacter baumannii	predictionModels
SRR4417600	SAMN04901695	Acinetobacter baumannii	predictionModels
SRR4417602	SAMN04901697	Acinetobacter baumannii	predictionModels
SRR4417603	SAMN04901698	Acinetobacter baumannii	predictionModels
SRR4417604	SAMN04901699	Acinetobacter baumannii	predictionModels
SRR4417605	SAMN04901700	Acinetobacter baumannii	predictionModels
SRR4417606	SAMN04901701	Acinetobacter baumannii	predictionModels
SRR4417607	SAMN04901702	Acinetobacter baumannii	predictionModels
SRR4417609	SAMN04901703	Acinetobacter baumannii	predictionModels
SRR4417612	SAMN04901670	Acinetobacter baumannii	predictionModels
SRR4417613	SAMN04901671	Acinetobacter baumannii	predictionModels
SRR5120223	SAMN06007771	Acinetobacter baumannii	predictionModels
SRR5237398	SAMN06311521	Acinetobacter baumannii	predictionModels
SRR5445923	SAMN06754731	Acinetobacter baumannii	predictionModels
SRR5445925	SAMN06754729	Acinetobacter baumannii	predictionModels
SRR5477432	SAMN06827909	Acinetobacter baumannii	predictionModels
SRR5477433	SAMN06827878	Acinetobacter baumannii	predictionModels
SRR5477434	SAMN06827876	Acinetobacter baumannii	predictionModels
SRR5477435	SAMN06827877	Acinetobacter baumannii	predictionModels
SRR5477440	SAMN06827910	Acinetobacter baumannii	predictionModels
SRR5511001	SAMN06837745	Acinetobacter baumannii	predictionModels
SRR5511002	SAMN06837743	Acinetobacter baumannii	predictionModels
SRR5511003	SAMN06837744	Acinetobacter baumannii	predictionModels
SRR5511005	SAMN06837773	Acinetobacter baumannii	predictionModels
SRR5511006	SAMN06837775	Acinetobacter baumannii	predictionModels
SRR5511007	SAMN06837776	Acinetobacter baumannii	predictionModels
SRR5511008	SAMN06837774	Acinetobacter baumannii	predictionModels
SRR5511025	SAMN06837772	Acinetobacter baumannii	predictionModels
SRR5511027	SAMN06837771	Acinetobacter baumannii	predictionModels
SRR5511028	SAMN06837769	Acinetobacter baumannii	predictionModels
SRR5511029	SAMN06837765	Acinetobacter baumannii	predictionModels
SRR5511031	SAMN06837767	Acinetobacter baumannii	predictionModels
SRR5511034	SAMN06837763	Acinetobacter baumannii	predictionModels
SRR5511035	SAMN06837762	Acinetobacter baumannii	predictionModels
SRR5511047	SAMN06837759	Acinetobacter baumannii	predictionModels
SRR5511048	SAMN06837761	Acinetobacter baumannii	predictionModels
SRR5511049	SAMN06837758	Acinetobacter baumannii	predictionModels
SRR5511050	SAMN06837757	Acinetobacter baumannii	predictionModels
SRR5511051	SAMN06837756	Acinetobacter baumannii	predictionModels
SRR5511077	SAMN06837752	Acinetobacter baumannii	predictionModels
SRR5511079	SAMN06837750	Acinetobacter baumannii	predictionModels
SRR5511080	SAMN06837751	Acinetobacter baumannii	predictionModels
SRR5511081	SAMN06837753	Acinetobacter baumannii	predictionModels
SRR5511083	SAMN06837748	Acinetobacter baumannii	predictionModels
SRR5511086	SAMN06837740	Acinetobacter baumannii	predictionModels
SRR5511179	SAMN06837741	Acinetobacter baumannii	predictionModels
SRR5511181	SAMN06837803	Acinetobacter baumannii	predictionModels
SRR5511182	SAMN06837807	Acinetobacter baumannii	predictionModels
SRR5511183	SAMN06837737	Acinetobacter baumannii	predictionModels
SRR5511209	SAMN06837797	Acinetobacter baumannii	predictionModels
SRR5511210	SAMN06837800	Acinetobacter baumannii	predictionModels
SRR5511211	SAMN06837802	Acinetobacter baumannii	predictionModels
SRR5511212	SAMN06837799	Acinetobacter baumannii	predictionModels
SRR5511213	SAMN06837791	Acinetobacter baumannii	predictionModels
SRR5511214	SAMN06837796	Acinetobacter baumannii	predictionModels
SRR5511215	SAMN06837794	Acinetobacter baumannii	predictionModels
SRR5511216	SAMN06837792	Acinetobacter baumannii	predictionModels
SRR5511217	SAMN06837787	Acinetobacter baumannii	predictionModels
SRR5511218	SAMN06837789	Acinetobacter baumannii	predictionModels
SRR5511220	SAMN06837786	Acinetobacter baumannii	predictionModels
SRR5511222	SAMN06837783	Acinetobacter baumannii	predictionModels
SRR5511223	SAMN06837784	Acinetobacter baumannii	predictionModels
SRR5511227	SAMN06837812	Acinetobacter baumannii	predictionModels
SRR5511231	SAMN06837813	Acinetobacter baumannii	predictionModels
SRR5511232	SAMN06837809	Acinetobacter baumannii	predictionModels
SRR5511233	SAMN06837811	Acinetobacter baumannii	predictionModels
SRR5511235	SAMN06837810	Acinetobacter baumannii	predictionModels
SRR5511236	SAMN06837835	Acinetobacter baumannii	predictionModels
SRR5511237	SAMN06837832	Acinetobacter baumannii	predictionModels
SRR5511238	SAMN06837833	Acinetobacter baumannii	predictionModels
SRR5511239	SAMN06837834	Acinetobacter baumannii	predictionModels
SRR5511240	SAMN06837831	Acinetobacter baumannii	predictionModels
SRR5511241	SAMN06837830	Acinetobacter baumannii	predictionModels
SRR5511242	SAMN06837829	Acinetobacter baumannii	predictionModels
SRR5511243	SAMN06837825	Acinetobacter baumannii	predictionModels
SRR5511244	SAMN06837828	Acinetobacter baumannii	predictionModels
SRR5511246	SAMN06837826	Acinetobacter baumannii	predictionModels
SRR5511247	SAMN06837823	Acinetobacter baumannii	predictionModels
SRR5511248	SAMN06837824	Acinetobacter baumannii	predictionModels
SRR5511249	SAMN06837822	Acinetobacter baumannii	predictionModels
SRR5511250	SAMN06837821	Acinetobacter baumannii	predictionModels
SRR5511284	SAMN06837817	Acinetobacter baumannii	predictionModels
SRR5511285	SAMN06837818	Acinetobacter baumannii	predictionModels
SRR5511286	SAMN06837816	Acinetobacter baumannii	predictionModels
SRR5511287	SAMN06837819	Acinetobacter baumannii	predictionModels
SRR5511288	SAMN06837814	Acinetobacter baumannii	predictionModels
SRR5511289	SAMN06837815	Acinetobacter baumannii	predictionModels
SRR5519633	SAMN06892214	Acinetobacter baumannii	predictionModels
SRR5519638	SAMN06892211	Acinetobacter baumannii	predictionModels
SRR5519645	SAMN06892209	Acinetobacter baumannii	predictionModels
SRR5519647	SAMN06892210	Acinetobacter baumannii	predictionModels
SRR5519665	SAMN06892241	Acinetobacter baumannii	predictionModels
SRR5519668	SAMN06892239	Acinetobacter baumannii	predictionModels
SRR5519669	SAMN06892227	Acinetobacter baumannii	predictionModels
SRR5519723	SAMN06892221	Acinetobacter baumannii	predictionModels
SRR5519741	SAMN06892282	Acinetobacter baumannii	predictionModels
SRR5519747	SAMN06892275	Acinetobacter baumannii	predictionModels
SRR5519756	SAMN06892258	Acinetobacter baumannii	predictionModels
SRR5519805	SAMN06892324	Acinetobacter baumannii	predictionModels
SRR5519810	SAMN06892315	Acinetobacter baumannii	predictionModels
SRR5519811	SAMN06892318	Acinetobacter baumannii	predictionModels
SRR5519812	SAMN06892314	Acinetobacter baumannii	predictionModels
SRR5519872	SAMN06892310	Acinetobacter baumannii	predictionModels
SRR5519899	SAMN06892308	Acinetobacter baumannii	predictionModels
SRR5862467	SAMN07410719	Acinetobacter baumannii	predictionModels
SRR5862475	SAMN07410709	Acinetobacter baumannii	predictionModels
SRR5901132	SAMN07450848	Acinetobacter baumannii	predictionModels
SRR6037664	SAMN07602915	Acinetobacter baumannii	predictionModels
SRR7821050	SAMN10036074	Acinetobacter baumannii	predictionModels
SRR7821053	SAMN10036077	Acinetobacter baumannii	predictionModels
SRR7821054	SAMN10036078	Acinetobacter baumannii	predictionModels
SRR7821055	SAMN10036075	Acinetobacter baumannii	predictionModels
SRR7821056	SAMN10036076	Acinetobacter baumannii	predictionModels
SRR7821057	SAMN10036079	Acinetobacter baumannii	predictionModels
SRR7821058	SAMN10036080	Acinetobacter baumannii	predictionModels
SRR7821059	SAMN10036083	Acinetobacter baumannii	predictionModels
SRR7821060	SAMN10036084	Acinetobacter baumannii	predictionModels
SRR7821061	SAMN10036081	Acinetobacter baumannii	predictionModels
SRR7821062	SAMN10036082	Acinetobacter baumannii	predictionModels
SRR7821063	SAMN10036087	Acinetobacter baumannii	predictionModels
SRR7821064	SAMN10036088	Acinetobacter baumannii	predictionModels
SRR7821065	SAMN10036085	Acinetobacter baumannii	predictionModels
SRR7821066	SAMN10036086	Acinetobacter baumannii	predictionModels
SRR7821067	SAMN10036089	Acinetobacter baumannii	predictionModels
SRR7821068	SAMN10036090	Acinetobacter baumannii	predictionModels
SRR7821070	SAMN10036092	Acinetobacter baumannii	predictionModels
SRR7821071	SAMN10036091	Acinetobacter baumannii	predictionModels
SRR3996240	SAMN05170123	Klebsiella pneumoniae	demoApp
SRR4017813	SAMN05170158	Klebsiella pneumoniae	demoApp
SRR4017836	SAMN05170181	Klebsiella pneumoniae	demoApp
SRR4017842	SAMN05170187	Klebsiella pneumoniae	demoApp
SRR4017846	SAMN05170191	Klebsiella pneumoniae	demoApp
SRR4017928	SAMN05170252	Klebsiella pneumoniae	demoApp
SRR4025994	SAMN04014987	Klebsiella pneumoniae	demoApp
SRR4065645	SAMN05170314	Klebsiella aerogenes	demoApp
SRR5901127	SAMN07450845	Klebsiella aerogenes	demoApp
SRR2239605	SAMN03177645	Escherichia coli	demoApp
SRR2544777	SAMN04122822	Escherichia coli	demoApp
SRR3112254	SAMN04014842	Escherichia coli	demoApp
SRR3112268	SAMN04014858	Escherichia coli	demoApp
SRR3290089	SAMN04571741	Escherichia coli	demoApp
SRR3618617	SAMN05194531	Escherichia coli	demoApp
SRR4025981	SAMN04014959	Escherichia coli	demoApp
SRR4025998	SAMN04014991	Escherichia coli	demoApp
SRR5120224	SAMN06015667	Escherichia coli	demoApp
SRR5901125	SAMN07450853	Escherichia coli	demoApp
SRR6994974	SAMN07291526	Escherichia coli	demoApp
SRR3057127	SAMN04339729	Enterobacter cloacae	demoApp
SRR3987107	SAMN05170090	Enterobacter cloacae	demoApp
SRR4017913	SAMN05170237	Enterobacter cloacae	demoApp
SRR3131209	SAMN04446471	Acinetobacter baumannii	demoApp
SRR3227033	SAMN04555219	Acinetobacter baumannii	demoApp
SRR4417601	SAMN04901696	Acinetobacter baumannii	demoApp
SRR5511082	SAMN06837749	Acinetobacter baumannii	demoApp
SRR5511219	SAMN06837788	Acinetobacter baumannii	demoApp
SRR5519748	SAMN06892260	Acinetobacter baumannii	demoApp
SRR5519809	SAMN06892316	Acinetobacter baumannii	demoApp
SRR7821069	SAMN10036093	Acinetobacter baumannii	demoApp
SRR10383466	SAMN13176239	Escherichia coli	inHouse
SRR10383465	SAMN13176240	Escherichia coli	inHouse
SRR10383455	SAMN13176241	Klebsiella pneumoniae	inHouse
SRR10383454	SAMN13176242	Escherichia coli	inHouse
SRR10383453	SAMN13176243	Escherichia coli	inHouse
SRR10383452	SAMN13176244	Klebsiella aerogenes	inHouse
SRR10383451	SAMN13176245	Klebsiella pneumoniae	inHouse
SRR10383450	SAMN13176246	Escherichia coli	inHouse
SRR10383449	SAMN13176247	Klebsiella oxytoca	inHouse
SRR10383448	SAMN13176248	Escherichia coli	inHouse
SRR10383464	SAMN13176249	Klebsiella oxytoca	inHouse
SRR10383463	SAMN13176250	Klebsiella aerogenes	inHouse
SRR10383462	SAMN13176251	Escherichia coli	inHouse
SRR10383461	SAMN13176252	Escherichia coli	inHouse
SRR10383460	SAMN13176253	Escherichia coli	inHouse
SRR10383459	SAMN13176254	Escherichia coli	inHouse
SRR10383458	SAMN13176255	Klebsiella pneumoniae	inHouse
SRR10383457	SAMN13176256	Acinetobacter baumannii	inHouse
SRR10383456	SAMN13176257	Escherichia coli	inHouse
