# Supplementary material for: Prediction of Antimicrobial Resistance in Gram-Negative Bacteria From Whole-Genome Sequencing Data
Source: Front Microbiol. 2020 May 25;11:1013. doi: 10.3389/fmicb.2020.01013 (PMC7262952; doi:10.3389/fmicb.2020.01013)
Supplement: Supplementary file 3 [file Data_Sheet_1.zip › Table_2.XLSX]

## Sheet: TableS2-ModelPerformance-GeneCo
Table S2. Performance of prediction models based on different cutoffs for minimum gene coverage. Presented measures are mean±SD computed over 51 independent models for each AB based on different splits of samples used for training and validation subsets.
Antibiotic	Minimum gene coverage (%)	sensitivity	specificity	PPV	NPV	accuracy	precision	Matthews Correlation Coefficient	ROC AUC	Precision-recall AUC
cefepime	70	0.88 ± 0.03	0.73 ± 0.05	0.84 ± 0.02	0.79 ± 0.04	0.82 ± 0.02	0.88 ± 0.03	0.62 ± 0.05	0.89 ± 0.02	0.93 ± 0.02
cefepime	80	0.87 ± 0.03	0.73 ± 0.05	0.84 ± 0.02	0.78 ± 0.04	0.82 ± 0.02	0.87 ± 0.03	0.61 ± 0.05	0.89 ± 0.02	0.92 ± 0.02
cefepime	90	0.87 ± 0.03	0.73 ± 0.05	0.84 ± 0.03	0.78 ± 0.04	0.82 ± 0.02	0.87 ± 0.03	0.61 ± 0.05	0.89 ± 0.02	0.93 ± 0.02
cefepime	100	0.80 ± 0.04	0.68 ± 0.04	0.80 ± 0.02	0.69 ± 0.05	0.76 ± 0.03	0.80 ± 0.04	0.49 ± 0.06	0.81 ± 0.03	0.86 ± 0.03
cefotaxime	70	0.89 ± 0.05	0.47 ± 0.13	0.84 ± 0.03	0.61 ± 0.14	0.79 ± 0.05	0.89 ± 0.05	0.40 ± 0.14	0.78 ± 0.08	0.91 ± 0.04
cefotaxime	80	0.89 ± 0.05	0.52 ± 0.12	0.85 ± 0.03	0.63 ± 0.12	0.80 ± 0.04	0.89 ± 0.05	0.44 ± 0.12	0.80 ± 0.05	0.92 ± 0.03
cefotaxime	90	0.89 ± 0.05	0.50 ± 0.14	0.84 ± 0.04	0.60 ± 0.12	0.79 ± 0.05	0.89 ± 0.05	0.41 ± 0.14	0.79 ± 0.07	0.92 ± 0.03
cefotaxime	100	0.91 ± 0.04	0.24 ± 0.11	0.78 ± 0.02	0.49 ± 0.19	0.74 ± 0.04	0.91 ± 0.04	0.20 ± 0.13	0.65 ± 0.13	0.86 ± 0.05
ceftriaxone	70	0.94 ± 0.02	0.68 ± 0.07	0.90 ± 0.02	0.78 ± 0.05	0.87 ± 0.02	0.94 ± 0.02	0.65 ± 0.06	0.90 ± 0.03	0.95 ± 0.02
ceftriaxone	80	0.93 ± 0.02	0.69 ± 0.08	0.90 ± 0.02	0.78 ± 0.05	0.87 ± 0.02	0.93 ± 0.02	0.65 ± 0.07	0.90 ± 0.03	0.95 ± 0.02
ceftriaxone	90	0.92 ± 0.03	0.67 ± 0.07	0.90 ± 0.02	0.75 ± 0.06	0.86 ± 0.02	0.92 ± 0.03	0.62 ± 0.06	0.89 ± 0.03	0.95 ± 0.02
ceftriaxone	100	0.92 ± 0.03	0.29 ± 0.08	0.80 ± 0.02	0.54 ± 0.09	0.76 ± 0.02	0.92 ± 0.03	0.26 ± 0.08	0.76 ± 0.04	0.90 ± 0.02
ciprofloxacin	70	0.88 ± 0.03	0.76 ± 0.04	0.86 ± 0.02	0.78 ± 0.03	0.83 ± 0.01	0.88 ± 0.03	0.64 ± 0.03	0.90 ± 0.02	0.94 ± 0.01
ciprofloxacin	80	0.87 ± 0.03	0.76 ± 0.05	0.86 ± 0.02	0.78 ± 0.04	0.83 ± 0.02	0.87 ± 0.03	0.64 ± 0.04	0.90 ± 0.02	0.94 ± 0.01
ciprofloxacin	90	0.87 ± 0.03	0.77 ± 0.04	0.87 ± 0.02	0.77 ± 0.04	0.83 ± 0.02	0.87 ± 0.03	0.64 ± 0.04	0.89 ± 0.02	0.94 ± 0.01
ciprofloxacin	100	0.81 ± 0.03	0.76 ± 0.05	0.86 ± 0.02	0.70 ± 0.03	0.79 ± 0.02	0.81 ± 0.03	0.56 ± 0.05	0.83 ± 0.02	0.88 ± 0.03
gentamicin	70	0.87 ± 0.03	0.94 ± 0.02	0.91 ± 0.02	0.92 ± 0.02	0.91 ± 0.01	0.87 ± 0.03	0.82 ± 0.03	0.96 ± 0.01	0.94 ± 0.02
gentamicin	80	0.86 ± 0.03	0.94 ± 0.02	0.91 ± 0.03	0.92 ± 0.02	0.91 ± 0.01	0.86 ± 0.03	0.82 ± 0.03	0.95 ± 0.01	0.94 ± 0.02
gentamicin	90	0.87 ± 0.03	0.95 ± 0.02	0.91 ± 0.03	0.92 ± 0.02	0.92 ± 0.02	0.87 ± 0.03	0.82 ± 0.03	0.96 ± 0.01	0.94 ± 0.02
gentamicin	100	0.79 ± 0.04	0.93 ± 0.02	0.88 ± 0.03	0.87 ± 0.02	0.87 ± 0.02	0.79 ± 0.04	0.73 ± 0.04	0.92 ± 0.02	0.90 ± 0.02
levofloxacin	70	0.89 ± 0.02	0.70 ± 0.04	0.85 ± 0.02	0.78 ± 0.04	0.82 ± 0.02	0.89 ± 0.02	0.61 ± 0.05	0.89 ± 0.02	0.93 ± 0.01
levofloxacin	80	0.90 ± 0.02	0.70 ± 0.04	0.85 ± 0.02	0.79 ± 0.04	0.83 ± 0.02	0.90 ± 0.02	0.61 ± 0.05	0.89 ± 0.02	0.94 ± 0.01
levofloxacin	90	0.88 ± 0.03	0.71 ± 0.05	0.85 ± 0.02	0.77 ± 0.04	0.82 ± 0.02	0.88 ± 0.03	0.60 ± 0.05	0.89 ± 0.02	0.93 ± 0.01
levofloxacin	100	0.83 ± 0.04	0.72 ± 0.04	0.84 ± 0.02	0.69 ± 0.04	0.79 ± 0.03	0.83 ± 0.04	0.54 ± 0.05	0.82 ± 0.03	0.87 ± 0.03
meropenem	70	0.81 ± 0.04	0.92 ± 0.03	0.89 ± 0.03	0.86 ± 0.03	0.87 ± 0.02	0.81 ± 0.04	0.74 ± 0.04	0.93 ± 0.02	0.93 ± 0.02
meropenem	80	0.82 ± 0.03	0.92 ± 0.03	0.89 ± 0.03	0.86 ± 0.02	0.87 ± 0.02	0.82 ± 0.03	0.74 ± 0.04	0.94 ± 0.02	0.93 ± 0.02
meropenem	90	0.81 ± 0.04	0.91 ± 0.03	0.88 ± 0.04	0.86 ± 0.02	0.87 ± 0.02	0.81 ± 0.04	0.74 ± 0.04	0.94 ± 0.02	0.93 ± 0.02
meropenem	100	0.74 ± 0.04	0.84 ± 0.03	0.79 ± 0.03	0.81 ± 0.02	0.80 ± 0.02	0.74 ± 0.04	0.59 ± 0.04	0.86 ± 0.02	0.85 ± 0.03
tobramycin	70	0.94 ± 0.02	0.95 ± 0.02	0.96 ± 0.02	0.94 ± 0.02	0.95 ± 0.01	0.94 ± 0.02	0.90 ± 0.02	0.97 ± 0.01	0.98 ± 0.01
tobramycin	80	0.94 ± 0.03	0.95 ± 0.02	0.96 ± 0.02	0.94 ± 0.03	0.95 ± 0.02	0.94 ± 0.03	0.90 ± 0.03	0.97 ± 0.01	0.97 ± 0.01
tobramycin	90	0.94 ± 0.02	0.95 ± 0.03	0.96 ± 0.02	0.94 ± 0.02	0.95 ± 0.02	0.94 ± 0.02	0.90 ± 0.04	0.97 ± 0.01	0.97 ± 0.01
tobramycin	100	0.81 ± 0.04	0.85 ± 0.04	0.86 ± 0.03	0.81 ± 0.03	0.83 ± 0.02	0.81 ± 0.04	0.66 ± 0.05	0.89 ± 0.02	0.89 ± 0.02
