# Supplementary material for: Prediction of Antimicrobial Resistance in Gram-Negative Bacteria From Whole-Genome Sequencing Data
Source: Front Microbiol. 2020 May 25;11:1013. doi: 10.3389/fmicb.2020.01013 (PMC7262952; doi:10.3389/fmicb.2020.01013)
Supplement: Supplementary file 3 [file Data_Sheet_1.zip › Table_3.XLSX]

## Sheet: TableS3-ModelPerformance-GeneCl
Table S3. Performance of prediction models based on different cutoffs for minimum sequence identity in AMR gene clusters. Presented measures are mean±SD computed over 51 independent models for each AB based on different splits of samples used for training and validation subsets.
Antibiotic	Minimum sequence identity in ARG cluster (%)	sensitivity	specificity	PPV	NPV	accuracy	precision	Matthews Correlation Coefficient	ROC AUC	Precision-recall AUC
cefepime	85	0.87 ± 0.03	0.72 ± 0.05	0.83 ± 0.03	0.78 ± 0.04	0.81 ± 0.02	0.87 ± 0.03	0.60 ± 0.05	0.88 ± 0.02	0.92 ± 0.02
cefepime	90	0.87 ± 0.03	0.73 ± 0.05	0.84 ± 0.03	0.78 ± 0.04	0.82 ± 0.02	0.87 ± 0.03	0.61 ± 0.05	0.89 ± 0.02	0.93 ± 0.02
cefepime	95	0.87 ± 0.03	0.72 ± 0.05	0.84 ± 0.02	0.78 ± 0.04	0.81 ± 0.02	0.87 ± 0.03	0.60 ± 0.05	0.89 ± 0.02	0.93 ± 0.02
cefotaxime	85	0.89 ± 0.05	0.48 ± 0.15	0.84 ± 0.04	0.61 ± 0.13	0.79 ± 0.05	0.89 ± 0.05	0.41 ± 0.15	0.79 ± 0.08	0.92 ± 0.03
cefotaxime	90	0.89 ± 0.05	0.50 ± 0.14	0.84 ± 0.04	0.60 ± 0.12	0.79 ± 0.05	0.89 ± 0.05	0.41 ± 0.14	0.79 ± 0.07	0.92 ± 0.03
cefotaxime	95	0.89 ± 0.05	0.48 ± 0.15	0.84 ± 0.04	0.60 ± 0.15	0.79 ± 0.06	0.89 ± 0.05	0.40 ± 0.17	0.80 ± 0.08	0.92 ± 0.04
ceftriaxone	85	0.92 ± 0.03	0.65 ± 0.08	0.89 ± 0.02	0.74 ± 0.07	0.85 ± 0.02	0.92 ± 0.03	0.60 ± 0.07	0.88 ± 0.03	0.95 ± 0.02
ceftriaxone	90	0.92 ± 0.03	0.67 ± 0.07	0.90 ± 0.02	0.75 ± 0.06	0.86 ± 0.02	0.92 ± 0.03	0.62 ± 0.06	0.89 ± 0.03	0.95 ± 0.02
ceftriaxone	95	0.92 ± 0.03	0.66 ± 0.08	0.89 ± 0.02	0.74 ± 0.07	0.86 ± 0.03	0.92 ± 0.03	0.61 ± 0.08	0.88 ± 0.03	0.95 ± 0.02
ciprofloxacin	85	0.87 ± 0.03	0.77 ± 0.05	0.87 ± 0.02	0.77 ± 0.03	0.83 ± 0.02	0.87 ± 0.03	0.64 ± 0.04	0.89 ± 0.02	0.93 ± 0.01
ciprofloxacin	90	0.87 ± 0.03	0.77 ± 0.04	0.87 ± 0.02	0.77 ± 0.04	0.83 ± 0.02	0.87 ± 0.03	0.64 ± 0.04	0.89 ± 0.02	0.94 ± 0.01
ciprofloxacin	95	0.87 ± 0.03	0.77 ± 0.05	0.87 ± 0.02	0.77 ± 0.04	0.83 ± 0.02	0.87 ± 0.03	0.64 ± 0.04	0.90 ± 0.02	0.94 ± 0.01
gentamicin	85	0.86 ± 0.03	0.94 ± 0.02	0.91 ± 0.03	0.91 ± 0.01	0.91 ± 0.02	0.86 ± 0.03	0.81 ± 0.03	0.96 ± 0.01	0.94 ± 0.01
gentamicin	90	0.87 ± 0.03	0.95 ± 0.02	0.91 ± 0.03	0.92 ± 0.02	0.92 ± 0.02	0.87 ± 0.03	0.82 ± 0.03	0.96 ± 0.01	0.94 ± 0.02
gentamicin	95	0.87 ± 0.03	0.95 ± 0.02	0.91 ± 0.03	0.92 ± 0.02	0.92 ± 0.01	0.87 ± 0.03	0.82 ± 0.03	0.96 ± 0.01	0.94 ± 0.02
levofloxacin	85	0.89 ± 0.03	0.71 ± 0.04	0.85 ± 0.02	0.78 ± 0.04	0.82 ± 0.02	0.89 ± 0.03	0.61 ± 0.05	0.89 ± 0.02	0.93 ± 0.01
levofloxacin	90	0.88 ± 0.03	0.71 ± 0.05	0.85 ± 0.02	0.77 ± 0.04	0.82 ± 0.02	0.88 ± 0.03	0.60 ± 0.05	0.89 ± 0.02	0.93 ± 0.01
levofloxacin	95	0.88 ± 0.02	0.71 ± 0.04	0.85 ± 0.02	0.77 ± 0.04	0.82 ± 0.02	0.88 ± 0.02	0.61 ± 0.05	0.89 ± 0.02	0.93 ± 0.02
meropenem	85	0.81 ± 0.04	0.91 ± 0.03	0.88 ± 0.03	0.86 ± 0.02	0.87 ± 0.02	0.81 ± 0.04	0.74 ± 0.03	0.94 ± 0.02	0.93 ± 0.02
meropenem	90	0.81 ± 0.04	0.91 ± 0.03	0.88 ± 0.04	0.86 ± 0.02	0.87 ± 0.02	0.81 ± 0.04	0.74 ± 0.04	0.94 ± 0.02	0.93 ± 0.02
meropenem	95	0.82 ± 0.04	0.91 ± 0.03	0.88 ± 0.03	0.87 ± 0.02	0.87 ± 0.02	0.82 ± 0.04	0.74 ± 0.04	0.94 ± 0.02	0.93 ± 0.02
tobramycin	85	0.94 ± 0.02	0.95 ± 0.02	0.96 ± 0.02	0.94 ± 0.02	0.95 ± 0.01	0.94 ± 0.02	0.89 ± 0.02	0.97 ± 0.01	0.98 ± 0.01
tobramycin	90	0.94 ± 0.02	0.95 ± 0.03	0.96 ± 0.02	0.94 ± 0.02	0.95 ± 0.02	0.94 ± 0.02	0.90 ± 0.04	0.97 ± 0.01	0.97 ± 0.01
tobramycin	95	0.94 ± 0.02	0.96 ± 0.02	0.96 ± 0.02	0.94 ± 0.02	0.95 ± 0.01	0.94 ± 0.02	0.90 ± 0.03	0.97 ± 0.01	0.97 ± 0.01
Number of unique clusters with 85% sequence identiy grouping: 910
Number of unique clusters with 90% sequence identiy grouping: 1027
Number of unique clusters with 95% sequence identiy grouping: 1230
