# Supplementary material for: Prediction of Antimicrobial Resistance in Gram-Negative Bacteria From Whole-Genome Sequencing Data
Source: Front Microbiol. 2020 May 25;11:1013. doi: 10.3389/fmicb.2020.01013 (PMC7262952; doi:10.3389/fmicb.2020.01013)
Supplement: Supplementary file 3 [file Data_Sheet_1.zip › Table_4.XLSX]

## Sheet: TableS4-ARGC_correlations
Table S4. Pairwise correlation between the occurrences of 152 ARGC across all samples.
	MULTISPECIES: aminoglycoside 6'-N-acetyltransferase AAC(6')-Iq	aminoglycoside 6'-N-acetyltransferase AAC(6')-Ip	OXA-143 family carbapenem-hydrolyzing class D beta-lactamase OXA-499	OXA-24 family carbapenem-hydrolyzing class D beta-lactamase OXA-25	OXA-51 family carbapenem-hydrolyzing class D beta-lactamase OXA-561	class C beta-lactamase ADC-98	MULTISPECIES: aminoglycoside nucleotidyltransferase ANT(3'')-IIa	OXA-23 family carbapenem-hydrolyzing class D beta-lactamase OXA-483	aminoglycoside N-acetyltransferase AAC(3)-Ia	MULTISPECIES: ArmA family 16S rRNA (guanine(1405)-N(7))-methyltransferase	MULTISPECIES: Mph(E) family macrolide 2'-phosphotransferase	MULTISPECIES: ABC-F type ribosomal protection protein Msr(E)	tetracycline efflux MFS transporter Tet(B)	aminoglycoside O-phosphotransferase APH(3')-Ia	class C extended-spectrum beta-lactamase EC-18	ANT(3'')-Ia family aminoglycoside nucleotidyltransferase AadA5	trimethoprim-resistant dihydrofolate reductase DfrA17	trimethoprim-resistant dihydrofolate reductase DfrA7	tetracycline efflux MFS transporter Tet(A)	sulfonamide-resistant dihydropteroate synthase Sul2	MULTISPECIES: aminoglycoside O-phosphotransferase APH(3'')-Ib	MULTISPECIES: aminoglycoside O-phosphotransferase APH(6)-Id	class A extended-spectrum beta-lactamase CTX-M-222	aminoglycoside N-acetyltransferase AAC(3)-IIc	AAC(6')-Ib family aminoglycoside 6'-N-acetyltransferase	MULTISPECIES: OXA-1 family oxacillin-hydrolyzing class D beta-lactamase OXA-4	MULTISPECIES: trimethoprim-resistant dihydrofolate reductase DfrA26	quinolone resistance pentapeptide repeat protein QnrS13	MULTISPECIES: trimethoprim-resistant dihydrofolate reductase DfrA14	trimethoprim-resistant dihydrofolate reductase DfrA5	subclass B1 metallo-beta-lactamase IMP-76	class A beta-lactamase FONA-1	type B-3 chloramphenicol O-acetyltransferase CatB8	type B-3 chloramphenicol O-acetyltransferase CatB3	MULTISPECIES: type B-2 chloramphenicol O-acetyltransferase CatB11	cephalosporin-hydrolyzing class C beta-lactamase FOX-12	MULTISPECIES: PSE family carbenicillin-hydrolyzing class A beta-lactamase CARB-2	MULTISPECIES: class A beta-lactamase LAP-2	MULTISPECIES: aminoglycoside N-acetyltransferase AAC(3)-Ib	MULTISPECIES: class A broad-spectrum beta-lactamase OKP-B-3	trimethoprim-resistant dihydrofolate reductase DfrA22	trimethoprim-resistant dihydrofolate reductase DfrA13	MULTISPECIES: aminoglycoside nucleotidyltransferase ANT(3'')-IIc	MULTISPECIES: AAC(6')-Ighjkrstuvwx family aminoglycoside N-acetyltransferase	class D beta-lactamase OXA-298	MULTISPECIES: trimethoprim-resistant dihydrofolate reductase DfrB1	MULTISPECIES: trimethoprim-resistant dihydrofolate reductase DfrB5	ANT(3'')-Ia family aminoglycoside nucleotidyltransferase AadA11	OXA-213 family carbapenem-hydrolyzing class D beta-lactamase OXA-269
aminoglycoside 6'-N-acetyltransferase AAC(6')-Iq (133)	1	0.990197	0.322981	0.324463	0.17631	0.20433	0.181548	0.0164281	0.395077	-0.0274351	0.000463957	-0.000393528	0.249843	0.0057035	-0.0771984	-0.0362362	-0.0395215	-0.0379431	-0.0425378	-0.0196271	0.0673785	0.0524063	-0.0277749	-0.0392508	-0.0595899	-0.0382681	-0.00396294	-0.0251581	-0.0296601	-0.0260521	-0.00554037	-0.00396294	-0.0240825	-0.0132122	-0.00396294	-0.00792672	-0.00791335	-0.0113052	-0.0096619	-0.0110085	-0.00396294	-0.00396294	-0.00396294	-0.00396294	-0.00396294	-0.00396294	-0.00396294	-0.00396294	-0.00396294
aminoglycoside 6'-N-acetyltransferase AAC(6')-Ip (134)	0.990197	1	0.299078	0.311425	0.174306	0.204986	0.186991	0.0190832	0.398464	-0.0278449	0.00350586	0.00274573	0.256158	0.00843854	-0.0783517	-0.0367775	-0.0401119	-0.0385099	-0.0431733	-0.0199203	0.0690681	0.0538462	-0.0281898	-0.0398372	-0.06048	-0.0388397	-0.00402214	-0.0255339	-0.0301031	-0.0264412	-0.00562314	-0.00402214	-0.0244423	-0.0134095	-0.00402214	-0.00804513	-0.00803156	-0.0114741	-0.00980623	-0.011173	-0.00402214	-0.00402214	-0.00402214	-0.00402214	-0.00402214	-0.00402214	-0.00402214	-0.00402214	-0.00402214
OXA-143 family carbapenem-hydrolyzing class D beta-lactamase OXA-499 (135)	0.322981	0.299078	1	0.97755	0.0657237	0.0648504	0.0466017	0.167907	0.185831	-0.0125796	0.0555961	0.0653199	0.089338	-0.0174111	-0.0353973	-0.0166152	-0.0181216	-0.0173978	-0.0195046	0.00883948	0.0173326	0.0174487	-0.0127355	-0.0179974	-0.0273234	-0.0175468	-0.0018171	-0.0115356	-0.0135998	-0.0119455	-0.00254039	-0.0018171	-0.0110424	-0.0060581	-0.0018171	-0.00363459	-0.00362846	-0.00518372	-0.00443021	-0.00504768	-0.0018171	-0.0018171	-0.0018171	-0.0018171	-0.0018171	-0.0018171	-0.0018171	-0.0018171	-0.0018171
OXA-24 family carbapenem-hydrolyzing class D beta-lactamase OXA-25 (136)	0.324463	0.311425	0.97755	1	0.085511	0.0841785	0.0624823	0.169392	0.188135	-0.0152428	0.057887	0.0676757	0.108835	-0.0178174	-0.0428911	-0.0201326	-0.0219579	-0.021081	-0.0236338	0.00696133	0.023181	0.0220164	-0.0154316	-0.0207362	-0.0331078	-0.0212615	-0.00220179	-0.0139777	-0.016479	-0.0144744	-0.0030782	-0.00220179	-0.0133801	-0.00734061	-0.00220179	-0.00440405	-0.00439662	-0.00628113	-0.0053681	-0.00611629	-0.00220179	-0.00220179	-0.00220179	-0.00220179	-0.00220179	-0.00220179	-0.00220179	-0.00220179	-0.00220179
OXA-51 family carbapenem-hydrolyzing class D beta-lactamase OXA-561 (137)	0.17631	0.174306	0.0657237	0.085511	1	0.931303	0.906957	0.231728	0.386497	0.204316	0.296219	0.29903	0.230292	0.0861581	-0.377399	-0.177148	-0.193209	-0.185492	-0.171711	-0.0611377	-0.00267361	-0.0111455	-0.135444	-0.112022	-0.226463	-0.187081	-0.0193736	-0.12299	-0.144999	-0.127361	-0.0270852	-0.0193736	0.0886543	-0.0645902	-0.0193736	-0.0387513	-0.0386859	-0.0552678	-0.047234	-0.0538174	-0.0193736	-0.0193736	-0.0193736	-0.0193736	-0.0193736	0.142061	0.142061	0.142061	-0.0193736
class C beta-lactamase ADC-98 (138)	0.20433	0.204986	0.0648504	0.0841785	0.931303	1	0.938068	0.305401	0.421739	0.272353	0.342568	0.34574	0.271353	0.108428	-0.387079	-0.181691	-0.198164	-0.190249	-0.173827	-0.069511	-0.00128387	-0.011377	-0.138945	-0.113011	-0.221764	-0.191879	-0.0198705	-0.126145	-0.148718	-0.130627	-0.0277798	-0.0198705	0.141822	-0.0662468	-0.0198705	-0.0397452	-0.0396781	-0.0566853	-0.0484454	-0.0551976	-0.0198705	-0.0198705	-0.0198705	-0.0198705	-0.0198705	0.0401683	0.0401683	0.0401683	0.0390682
aminoglycoside nucleotidyltransferase ANT(3'')-IIa (139)	0.181548	0.186991	0.0466017	0.0624823	0.906957	0.938068	1	0.368215	0.388892	0.293654	0.34037	0.33865	0.239024	0.0634495	-0.381994	-0.179304	-0.195561	-0.187751	-0.199077	-0.0676673	-0.00980543	-0.0193032	-0.137043	-0.11729	-0.215771	-0.189359	-0.0196095	-0.124488	-0.146764	-0.128911	-0.027415	-0.0196095	0.198615	-0.0653767	-0.0196095	-0.0392231	-0.039157	-0.0559407	-0.0478091	-0.0544726	-0.0196095	-0.0196095	-0.0196095	-0.0196095	-0.0196095	0.0567617	0.0567617	0.0567617	-0.0196095
OXA-23 family carbapenem-hydrolyzing class D beta-lactamase OXA-483 (133)	0.0164281	0.0190832	0.167907	0.169392	0.231728	0.305401	0.368215	1	0.469312	0.528581	0.422212	0.416035	0.041953	0.0127575	-0.126632	-0.05944	-0.0648291	-0.06224	-0.0559749	-0.0269126	-0.0264946	-0.016142	-0.0455606	-0.0435161	-0.0131928	-0.062773	-0.00650061	-0.0412681	-0.0486529	-0.0427345	-0.00908815	-0.00650061	0.498855	-0.0216726	-0.00650061	-0.0130026	-0.0129807	-0.0185445	-0.0158489	-0.0180579	-0.00650061	-0.00650061	-0.00650061	-0.00650061	-0.00650061	-0.00650061	-0.00650061	-0.00650061	-0.00650061
aminoglycoside N-acetyltransferase AAC(3)-Ia (134)	0.395077	0.398464	0.185831	0.188135	0.386497	0.421739	0.388892	0.469312	1	0.227091	0.173581	0.166479	0.175176	0.049569	-0.163803	-0.0768873	-0.0838583	-0.0805091	-0.0367427	-0.0220307	0.0124562	0.0129525	-0.0589339	-0.0832839	-0.0874736	-0.0811986	-0.00840872	-0.0533815	-0.0629338	-0.0552783	-0.0117558	-0.00840872	0.226995	-0.0280341	-0.00840872	-0.0168192	-0.0167908	-0.0239879	-0.020501	-0.0233583	-0.00840872	-0.00840872	-0.00840872	-0.00840872	-0.00840872	-0.00840872	-0.00840872	-0.00840872	-0.00840872
ArmA family 16S rRNA (guanine(1405)-N(7))-methyltransferase (135)	-0.0274351	-0.0278449	-0.0125796	-0.0152428	0.204316	0.272353	0.293654	0.528581	0.227091	1	0.700108	0.724805	0.203887	0.127221	-0.140706	-0.0654237	-0.0755367	-0.0725199	-0.0301265	0.0357336	0.0426077	0.0393938	0.0109051	-0.00317404	0.0620401	-0.0275067	-0.00757429	-0.0411216	-0.00959396	-0.0497928	-0.0105892	-0.00757429	0.385844	-0.0252522	-0.00757429	-0.0151502	-0.0151246	0.00185487	-0.0184666	-0.0210404	-0.00757429	-0.00757429	-0.00757429	-0.00757429	-0.00757429	-0.00757429	-0.00757429	-0.00757429	-0.00757429
Mph(E) family macrolide 2'-phosphotransferase (136)	0.000463957	0.00350586	0.0555961	0.057887	0.296219	0.342568	0.34037	0.422212	0.173581	0.700108	1	0.992595	0.279991	0.155315	-0.149102	-0.0695948	-0.0785396	-0.0754028	-0.0795072	-0.0237806	0.0643845	0.0570934	-0.0355622	-0.00747313	0.0170223	-0.0421698	-0.0078754	-0.0441793	-0.0518081	-0.0517722	-0.0110102	-0.0078754	0.317426	-0.026256	-0.0078754	-0.0157525	-0.0157259	-0.00286624	-0.0192007	-0.0218768	-0.0078754	-0.0078754	-0.0078754	-0.0078754	-0.0078754	0.107255	0.107255	0.107255	-0.0078754
ABC-F type ribosomal protection protein Msr(E) (137)	-0.000393528	0.00274573	0.0653199	0.0676757	0.29903	0.34574	0.33865	0.416035	0.166479	0.724805	0.992595	1	0.297777	0.169382	-0.153024	-0.0714359	-0.0805481	-0.0773312	-0.0812877	-0.0232107	0.071614	0.0641963	-0.0332812	-0.00565829	0.0219804	-0.0414823	-0.0080768	-0.0447238	-0.0529776	-0.0530963	-0.0112917	-0.0080768	0.306092	-0.0269275	-0.0080768	-0.0161553	-0.0161281	-0.000967146	-0.0196917	-0.0224363	-0.0080768	-0.0080768	-0.0080768	-0.0080768	-0.0080768	0.113051	0.113051	0.113051	-0.0080768
tetracycline efflux MFS transporter Tet(B) (138)	0.249843	0.256158	0.089338	0.108835	0.230292	0.271353	0.239024	0.041953	0.175176	0.203887	0.279991	0.297777	1	0.215196	0.0608244	0.0263308	0.0703078	0.0614377	-0.0577385	0.106743	0.29967	0.298892	-0.0137594	0.0378308	-0.0571132	0.0067932	-0.0142307	0.00147948	0.0259898	0.0105892	-0.0198951	-0.0142307	0.0842275	0.0429922	-0.0142307	-0.0284644	-0.0284164	0.0304996	-0.0346953	-0.039531	-0.0142307	-0.0142307	-0.0142307	-0.0142307	-0.0142307	-0.0142307	-0.0142307	-0.0142307	-0.0142307
aminoglycoside O-phosphotransferase APH(3')-Ia (139)	0.0057035	0.00843854	-0.0174111	-0.0178174	0.0861581	0.108428	0.0634495	0.0127575	0.049569	0.127221	0.155315	0.169382	0.215196	1	-0.055438	-0.0215795	-0.0316306	-0.0239536	-0.0297175	0.0181492	0.107824	0.0892224	0.0532258	-0.0350708	0.00541855	-0.08333	-0.0104833	0.0232463	0.227404	0.203419	-0.0146562	-0.0104833	0.0488792	-0.0070867	-0.0104833	-0.0209689	-0.0209335	0.152015	0.278302	0.0101838	0.060779	0.060779	-0.0104833	-0.0104833	-0.0104833	0.0388073	0.0388073	0.0388073	-0.0104833
class C extended-spectrum beta-lactamase EC-18 (133)	-0.0771984	-0.0783517	-0.0353973	-0.0428911	-0.377399	-0.387079	-0.381994	-0.126632	-0.163803	-0.140706	-0.149102	-0.153024	0.0608244	-0.055438	1	0.296122	0.325538	0.313942	0.259949	0.0912494	0.121283	0.127167	0.0694554	0.068095	-0.0801853	0.122376	-0.021313	-0.0283952	0.00919311	0.0230538	-0.0297965	-0.021313	-0.0611138	0.0216697	-0.021313	-0.0426305	-0.0425586	-0.0311188	-0.0206959	-0.0530491	-0.021313	-0.021313	-0.021313	-0.021313	-0.021313	-0.021313	-0.021313	-0.021313	-0.021313
ANT(3'')-Ia family aminoglycoside nucleotidyltransferase AadA5 (134)	-0.0362362	-0.0367775	-0.0166152	-0.0201326	-0.177148	-0.181691	-0.179304	-0.05944	-0.0768873	-0.0654237	-0.0695948	-0.0714359	0.0263308	-0.0215795	0.296122	1	0.947426	0.935532	0.263337	0.0966854	0.0993928	0.0706269	0.136966	0.112315	0.0865626	0.248538	-0.0100041	0.027415	0.021795	0.0145408	-0.0139862	-0.0100041	-0.0505485	-0.0166049	-0.0100041	-0.0200103	-0.0199766	0.0326792	-0.0243906	-0.0277901	-0.0100041	-0.0100041	-0.0100041	-0.0100041	-0.0100041	-0.0100041	-0.0100041	-0.0100041	-0.0100041
trimethoprim-resistant dihydrofolate reductase DfrA17 (135)	-0.0395215	-0.0401119	-0.0181216	-0.0219579	-0.193209	-0.198164	-0.195561	-0.0648291	-0.0838583	-0.0755367	-0.0785396	-0.0805481	0.0703078	-0.0316306	0.325538	0.947426	1	0.972143	0.267685	0.100284	0.108462	0.079448	0.139291	0.121367	0.0975277	0.269147	-0.0109111	0.0237431	0.0158289	0.0087313	-0.0152543	-0.0109111	-0.0511397	-0.0113936	-0.0109111	-0.0218246	-0.0217877	0.0497053	-0.026602	-0.0303097	-0.0109111	-0.0109111	-0.0109111	-0.0109111	-0.0109111	-0.0109111	-0.0109111	-0.0109111	-0.0109111
trimethoprim-resistant dihydrofolate reductase DfrA7 (136)	-0.0379431	-0.0385099	-0.0173978	-0.021081	-0.185492	-0.190249	-0.187751	-0.06224	-0.0805091	-0.0725199	-0.0754028	-0.0773312	0.0614377	-0.0239536	0.313942	0.935532	0.972143	1	0.276443	0.100575	0.105118	0.0760051	0.135737	0.11399	0.0925349	0.269625	-0.0104754	0.0233658	0.0198134	0.0116886	-0.014645	-0.0104754	-0.0442443	-0.00293359	-0.0104754	-0.0209529	-0.0209176	0.0472759	-0.0255396	-0.0290992	-0.0104754	-0.0104754	-0.0104754	-0.0104754	-0.0104754	-0.0104754	-0.0104754	-0.0104754	-0.0104754
tetracycline efflux MFS transporter Tet(A) (137)	-0.0425378	-0.0431733	-0.0195046	-0.0236338	-0.171711	-0.173827	-0.199077	-0.0559749	-0.0367427	-0.0301265	-0.0795072	-0.0812877	-0.0577385	-0.0297175	0.259949	0.263337	0.267685	0.276443	1	0.417122	0.40532	0.380462	0.101454	0.120551	0.0300202	0.171528	-0.0117439	-0.0172856	0.0974351	0.114119	-0.0164185	-0.0117439	-0.0713667	-0.0363586	-0.0117439	-0.0234902	-0.0234506	0.0389174	-0.0286323	-0.032623	-0.0117439	-0.0117439	-0.0117439	-0.0117439	-0.0117439	-0.0117439	-0.0117439	-0.0117439	-0.0117439
sulfonamide-resistant dihydropteroate synthase Sul2 (138)	-0.0196271	-0.0199203	0.00883948	0.00696133	-0.0611377	-0.069511	-0.0676673	-0.0269126	-0.0220307	0.0357336	-0.0237806	-0.0232107	0.106743	0.0181492	0.0912494	0.0966854	0.100284	0.100575	0.417122	1	0.780348	0.822089	0.159642	0.127646	0.00644592	0.0634153	-0.00541866	0.0833828	0.286192	0.211034	-0.00757554	-0.00541866	-0.0288067	-0.0113273	-0.00541866	-0.0108385	-0.0108202	0.0566362	-0.013211	-0.0150524	-0.00541866	-0.00541866	-0.00541866	-0.00541866	-0.00541866	-0.00541866	-0.00541866	-0.00541866	-0.00541866
aminoglycoside O-phosphotransferase APH(3'')-Ib (139)	0.0673785	0.0690681	0.0173326	0.023181	-0.00267361	-0.00128387	-0.00980543	-0.0264946	0.0124562	0.0426077	0.0643845	0.071614	0.29967	0.107824	0.121283	0.0993928	0.108462	0.105118	0.40532	0.780348	1	0.966561	0.220908	0.14521	0.013044	0.0883838	-0.0146596	0.0527306	0.294286	0.251452	0.00859511	0.0213402	-0.0259484	-0.0185366	-0.0146596	-0.0293224	-0.0292729	0.00861633	-0.0357411	-0.0407226	-0.0146596	-0.0146596	-0.0146596	-0.0146596	-0.0146596	-0.0146596	-0.0146596	-0.0146596	-0.0146596
aminoglycoside O-phosphotransferase APH(6)-Id (133)	0.0524063	0.0538462	0.0174487	0.0220164	-0.0111455	-0.011377	-0.0193032	-0.016142	0.0129525	0.0393938	0.0570934	0.0641963	0.298892	0.0892224	0.127167	0.0706269	0.079448	0.0760051	0.380462	0.822089	0.966561	1	0.134967	0.121519	-0.00263375	0.0678969	-0.0127767	0.0562703	0.365377	0.296132	0.00361237	0.0137991	-0.0239443	-0.0176174	-0.0127767	-0.0255562	-0.0255131	0.0102411	-0.0311505	-0.0354921	-0.0127767	-0.0127767	-0.0127767	-0.0127767	-0.0127767	-0.0127767	-0.0127767	-0.0127767	-0.0127767
class A extended-spectrum beta-lactamase CTX-M-222 (134)	-0.0277749	-0.0281898	-0.0127355	-0.0154316	-0.135444	-0.138945	-0.137043	-0.0455606	-0.0589339	0.0109051	-0.0355622	-0.0332812	-0.0137594	0.0532258	0.0694554	0.136966	0.139291	0.135737	0.101454	0.159642	0.220908	0.134967	1	0.180234	0.154851	0.328448	0.0340417	0.108508	0.120323	0.0688593	-0.0107204	-0.00766812	-0.0370157	-0.0139954	-0.00766812	-0.0153379	-0.015312	-0.0165765	-0.0186954	-0.0206286	-0.00766812	-0.00766812	-0.00766812	-0.00766812	-0.00766812	-0.00766812	-0.00766812	-0.00766812	-0.00766812
aminoglycoside N-acetyltransferase AAC(3)-IIc (135)	-0.0392508	-0.0398372	-0.0179974	-0.0207362	-0.112022	-0.113011	-0.11729	-0.0435161	-0.0832839	-0.00317404	-0.00747313	-0.00565829	0.0378308	-0.0350708	0.068095	0.112315	0.121367	0.11399	0.120551	0.127646	0.14521	0.121519	0.180234	1	0.270264	0.402793	-0.0108364	0.177342	0.186012	0.104549	0.1474	0.104624	0.0248367	0.0906807	-0.0108364	-0.0216751	-0.0216385	-0.0207629	-0.0264198	-0.0301021	-0.0108364	-0.0108364	-0.0108364	-0.0108364	-0.0108364	0.0430729	0.0430729	0.0430729	-0.0108364
AAC(6')-Ib family aminoglycoside 6'-N-acetyltransferase (136)	-0.0595899	-0.06048	-0.0273234	-0.0331078	-0.226463	-0.221764	-0.215771	-0.0131928	-0.0874736	0.0620401	0.0170223	0.0219804	-0.0571132	0.00541855	-0.0801853	0.0865626	0.0975277	0.0925349	0.0300202	0.00644592	0.013044	-0.00263375	0.154851	0.270264	1	0.522385	-0.0164516	0.0888222	0.140861	0.0771418	0.053762	0.0513357	0.0738897	0.0724365	-0.0164516	-0.0329067	-0.00921725	-0.0171012	-0.0353066	-0.0221823	-0.0164516	-0.0164516	-0.0164516	-0.0164516	-0.0164516	0.00887842	0.00887842	0.00887842	-0.0164516
OXA-1 family oxacillin-hydrolyzing class D beta-lactamase OXA-4 (137)	-0.0382681	-0.0388397	-0.0175468	-0.0212615	-0.187081	-0.191879	-0.189359	-0.062773	-0.0811986	-0.0275067	-0.0421698	-0.0414823	0.0067932	-0.08333	0.122376	0.248538	0.269147	0.269625	0.171528	0.0634153	0.0883838	0.0678969	0.328448	0.402793	0.522385	1	-0.0105651	0.142259	0.155558	0.104044	0.0912454	0.120633	0.0561726	0.122299	-0.0105651	-0.0211324	-0.0210967	0.0094097	-0.0133768	-0.0186934	-0.0105651	-0.0105651	-0.0105651	-0.0105651	-0.0105651	-0.0105651	-0.0105651	-0.0105651	-0.0105651
trimethoprim-resistant dihydrofolate reductase DfrA26 (138)	-0.00396294	-0.00402214	-0.0018171	-0.00220179	-0.0193736	-0.0198705	-0.0196095	-0.00650061	-0.00840872	-0.00757429	-0.0078754	-0.0080768	-0.0142307	-0.0104833	-0.021313	-0.0100041	-0.0109111	-0.0104754	-0.0117439	-0.00541866	-0.0146596	-0.0127767	0.0340417	-0.0108364	-0.0164516	-0.0105651	1	0.181388	0.127939	0.182179	-0.00152959	-0.00109409	-0.00664871	-0.00364763	-0.00109409	-0.00218842	-0.00218472	-0.00312116	-0.00266746	-0.00303925	-0.00109409	-0.00109409	-0.00109409	-0.00109409	-0.00109409	-0.00109409	-0.00109409	-0.00109409	-0.00109409
quinolone resistance pentapeptide repeat protein QnrS13 (139)	-0.0251581	-0.0255339	-0.0115356	-0.0139777	-0.12299	-0.126145	-0.124488	-0.0412681	-0.0533815	-0.0411216	-0.0441793	-0.0447238	0.00147948	0.0232463	-0.0283952	0.027415	0.0237431	0.0233658	-0.0172856	0.0833828	0.0527306	0.0562703	0.108508	0.177342	0.0888222	0.142259	0.181388	1	0.314084	0.292024	-0.00971037	-0.00694567	-0.0229541	0.00913326	-0.00694567	-0.0138928	-0.0138694	0.285152	0.112338	0.022164	0.102784	0.102784	-0.00694567	-0.00694567	-0.00694567	-0.00694567	-0.00694567	-0.00694567	-0.00694567
trimethoprim-resistant dihydrofolate reductase DfrA14 (133)	-0.0296601	-0.0301031	-0.0135998	-0.016479	-0.144999	-0.148718	-0.146764	-0.0486529	-0.0629338	-0.00959396	-0.0518081	-0.0529776	0.0259898	0.227404	0.00919311	0.021795	0.0158289	0.0198134	0.0974351	0.286192	0.294286	0.365377	0.120323	0.186012	0.140861	0.155558	0.127939	0.314084	1	0.789384	-0.011448	-0.00818857	-0.0497613	-0.0273001	-0.00818857	-0.0163789	0.0134165	0.144029	0.288469	0.0155874	0.0836656	0.0836656	-0.00818857	-0.00818857	-0.00818857	-0.00818857	-0.00818857	-0.00818857	-0.00818857
trimethoprim-resistant dihydrofolate reductase DfrA5 (134)	-0.0260521	-0.0264412	-0.0119455	-0.0144744	-0.127361	-0.130627	-0.128911	-0.0427345	-0.0552783	-0.0497928	-0.0517722	-0.0530963	0.0105892	0.203419	0.0230538	0.0145408	0.0087313	0.0116886	0.114119	0.211034	0.251452	0.296132	0.0688593	0.104549	0.0771418	0.104044	0.182179	0.292024	0.789384	1	-0.0100554	-0.00719247	-0.0437081	-0.0239792	-0.00719247	-0.0143865	0.0155799	0.16624	0.251547	0.0243573	0.110157	0.110157	-0.00719247	-0.00719247	-0.00719247	-0.00719247	-0.00719247	-0.00719247	-0.00719247
subclass B1 metallo-beta-lactamase IMP-76 (135)	-0.00554037	-0.00562314	-0.00254039	-0.0030782	-0.0270852	-0.0277798	-0.027415	-0.00908815	-0.0117558	-0.0105892	-0.0110102	-0.0112917	-0.0198951	-0.0146562	-0.0297965	-0.0139862	-0.0152543	-0.014645	-0.0164185	-0.00757554	0.00859511	0.00361237	-0.0107204	0.1474	0.053762	0.0912454	-0.00152959	-0.00971037	-0.011448	-0.0100554	1	0.807413	0.432303	0.600375	-0.00152959	-0.0030595	-0.00305434	-0.00436352	-0.00372923	-0.004249	-0.00152959	-0.00152959	-0.00152959	-0.00152959	-0.00152959	-0.00152959	-0.00152959	-0.00152959	-0.00152959
class A beta-lactamase FONA-1 (136)	-0.00396294	-0.00402214	-0.0018171	-0.00220179	-0.0193736	-0.0198705	-0.0196095	-0.00650061	-0.00840872	-0.00757429	-0.0078754	-0.0080768	-0.0142307	-0.0104833	-0.021313	-0.0100041	-0.0109111	-0.0104754	-0.0117439	-0.00541866	0.0213402	0.0137991	-0.00766812	0.104624	0.0513357	0.120633	-0.00109409	-0.00694567	-0.00818857	-0.00719247	0.807413	1	0.384094	0.539298	-0.00109409	-0.00218842	-0.00218472	-0.00312116	-0.00266746	-0.00303925	-0.00109409	-0.00109409	-0.00109409	-0.00109409	-0.00109409	-0.00109409	-0.00109409	-0.00109409	-0.00109409
type B-3 chloramphenicol O-acetyltransferase CatB8 (137)	-0.0240825	-0.0244423	-0.0110424	-0.0133801	0.0886543	0.141822	0.198615	0.498855	0.226995	0.385844	0.317426	0.306092	0.0842275	0.0488792	-0.0611138	-0.0505485	-0.0511397	-0.0442443	-0.0713667	-0.0288067	-0.0259484	-0.0239443	-0.0370157	0.0248367	0.0738897	0.0561726	-0.00664871	-0.0229541	-0.0497613	-0.0437081	0.432303	0.384094	1	0.644133	-0.00664871	-0.0132988	-0.0132764	0.0524158	0.00388551	0.0411847	-0.00664871	-0.00664871	-0.00664871	-0.00664871	-0.00664871	-0.00664871	-0.00664871	-0.00664871	-0.00664871
type B-3 chloramphenicol O-acetyltransferase CatB3 (138)	-0.0132122	-0.0134095	-0.0060581	-0.00734061	-0.0645902	-0.0662468	-0.0653767	-0.0216726	-0.0280341	-0.0252522	-0.026256	-0.0269275	0.0429922	-0.0070867	0.0216697	-0.0166049	-0.0113936	-0.00293359	-0.0363586	-0.0113273	-0.0185366	-0.0176174	-0.0139954	0.0906807	0.0724365	0.122299	-0.00364763	0.00913326	-0.0273001	-0.0239792	0.600375	0.539298	0.644133	1	-0.00364763	-0.00729602	-0.00728371	0.109305	-0.00889313	0.0831077	-0.00364763	-0.00364763	-0.00364763	-0.00364763	-0.00364763	-0.00364763	-0.00364763	-0.00364763	-0.00364763
type B-2 chloramphenicol O-acetyltransferase CatB11 (139)	-0.00396294	-0.00402214	-0.0018171	-0.00220179	-0.0193736	-0.0198705	-0.0196095	-0.00650061	-0.00840872	-0.00757429	-0.0078754	-0.0080768	-0.0142307	-0.0104833	-0.021313	-0.0100041	-0.0109111	-0.0104754	-0.0117439	-0.00541866	-0.0146596	-0.0127767	-0.00766812	-0.0108364	-0.0164516	-0.0105651	-0.00109409	-0.00694567	-0.00818857	-0.00719247	-0.00152959	-0.00109409	-0.00664871	-0.00364763	1	0.495301	0.505514	-0.00312116	-0.00266746	0.16079	-0.00109409	-0.00109409	-0.00109409	-0.00109409	-0.00109409	-0.00109409	-0.00109409	-0.00109409	-0.00109409
cephalosporin-hydrolyzing class C beta-lactamase FOX-12 (133)	-0.00792672	-0.00804513	-0.00363459	-0.00440405	-0.0387513	-0.0397452	-0.0392231	-0.0130026	-0.0168192	-0.0151502	-0.0157525	-0.0161553	-0.0284644	-0.0209689	-0.0426305	-0.0200103	-0.0218246	-0.0209529	-0.0234902	-0.0108385	-0.0293224	-0.0255562	-0.0153379	-0.0216751	-0.0329067	-0.0211324	-0.00218842	-0.0138928	-0.0163789	-0.0143865	-0.0030595	-0.00218842	-0.0132988	-0.00729602	0.495301	1	0.765291	-0.00624298	-0.00533549	0.323276	-0.00218842	-0.00218842	-0.00218842	-0.00218842	-0.00218842	-0.00218842	-0.00218842	-0.00218842	-0.00218842
PSE family carbenicillin-hydrolyzing class A beta-lactamase CARB-2 (134)	-0.00791335	-0.00803156	-0.00362846	-0.00439662	-0.0386859	-0.0396781	-0.039157	-0.0129807	-0.0167908	-0.0151246	-0.0157259	-0.0161281	-0.0284164	-0.0209335	-0.0425586	-0.0199766	-0.0217877	-0.0209176	-0.0234506	-0.0108202	-0.0292729	-0.0255131	-0.015312	-0.0216385	-0.00921725	-0.0210967	-0.00218472	-0.0138694	0.0134165	0.0155799	-0.00305434	-0.00218472	-0.0132764	-0.00728371	0.505514	0.765291	1	-0.00623244	-0.00532649	0.333749	-0.00218472	-0.00218472	-0.00218472	-0.00218472	-0.00218472	-0.00218472	-0.00218472	-0.00218472	-0.00218472
class A beta-lactamase LAP-2 (135)	-0.0113052	-0.0114741	-0.00518372	-0.00628113	-0.0552678	-0.0566853	-0.0559407	-0.0185445	-0.0239879	0.00185487	-0.00286624	-0.000967146	0.0304996	0.152015	-0.0311188	0.0326792	0.0497053	0.0472759	0.0389174	0.0566362	0.00861633	0.0102411	-0.0165765	-0.0207629	-0.0171012	0.0094097	-0.00312116	0.285152	0.144029	0.16624	-0.00436352	-0.00312116	0.0524158	0.109305	-0.00312116	-0.00624298	-0.00623244	1	0.384095	0.141544	0.394458	0.394458	-0.00312116	-0.00312116	-0.00312116	-0.00312116	-0.00312116	-0.00312116	-0.00312116
aminoglycoside N-acetyltransferase AAC(3)-Ib (136)	-0.0096619	-0.00980623	-0.00443021	-0.0053681	-0.047234	-0.0484454	-0.0478091	-0.0158489	-0.020501	-0.0184666	-0.0192007	-0.0196917	-0.0346953	0.278302	-0.0206959	-0.0243906	-0.026602	-0.0255396	-0.0286323	-0.013211	-0.0357411	-0.0311505	-0.0186954	-0.0264198	-0.0353066	-0.0133768	-0.00266746	0.112338	0.288469	0.251547	-0.00372923	-0.00266746	0.00388551	-0.00889313	-0.00266746	-0.00533549	-0.00532649	0.384095	1	0.0969173	0.273461	0.273461	-0.00266746	-0.00266746	-0.00266746	-0.00266746	-0.00266746	-0.00266746	-0.00266746
class A broad-spectrum beta-lactamase OKP-B-3 (137)	-0.0110085	-0.011173	-0.00504768	-0.00611629	-0.0538174	-0.0551976	-0.0544726	-0.0180579	-0.0233583	-0.0210404	-0.0218768	-0.0224363	-0.039531	0.0101838	-0.0530491	-0.0277901	-0.0303097	-0.0290992	-0.032623	-0.0150524	-0.0407226	-0.0354921	-0.0206286	-0.0301021	-0.0221823	-0.0186934	-0.00303925	0.022164	0.0155874	0.0243573	-0.004249	-0.00303925	0.0411847	0.0831077	0.16079	0.323276	0.333749	0.141544	0.0969173	1	0.375195	0.375195	-0.00303925	-0.00303925	-0.00303925	-0.00303925	-0.00303925	-0.00303925	-0.00303925
trimethoprim-resistant dihydrofolate reductase DfrA22 (138)	-0.00396294	-0.00402214	-0.0018171	-0.00220179	-0.0193736	-0.0198705	-0.0196095	-0.00650061	-0.00840872	-0.00757429	-0.0078754	-0.0080768	-0.0142307	0.060779	-0.021313	-0.0100041	-0.0109111	-0.0104754	-0.0117439	-0.00541866	-0.0146596	-0.0127767	-0.00766812	-0.0108364	-0.0164516	-0.0105651	-0.00109409	0.102784	0.0836656	0.110157	-0.00152959	-0.00109409	-0.00664871	-0.00364763	-0.00109409	-0.00218842	-0.00218472	0.394458	0.273461	0.375195	1	1	-0.00109409	-0.00109409	-0.00109409	-0.00109409	-0.00109409	-0.00109409	-0.00109409
trimethoprim-resistant dihydrofolate reductase DfrA13 (139)	-0.00396294	-0.00402214	-0.0018171	-0.00220179	-0.0193736	-0.0198705	-0.0196095	-0.00650061	-0.00840872	-0.00757429	-0.0078754	-0.0080768	-0.0142307	0.060779	-0.021313	-0.0100041	-0.0109111	-0.0104754	-0.0117439	-0.00541866	-0.0146596	-0.0127767	-0.00766812	-0.0108364	-0.0164516	-0.0105651	-0.00109409	0.102784	0.0836656	0.110157	-0.00152959	-0.00109409	-0.00664871	-0.00364763	-0.00109409	-0.00218842	-0.00218472	0.394458	0.273461	0.375195	1	1	-0.00109409	-0.00109409	-0.00109409	-0.00109409	-0.00109409	-0.00109409	-0.00109409
aminoglycoside nucleotidyltransferase ANT(3'')-IIc (133)	-0.00396294	-0.00402214	-0.0018171	-0.00220179	-0.0193736	-0.0198705	-0.0196095	-0.00650061	-0.00840872	-0.00757429	-0.0078754	-0.0080768	-0.0142307	-0.0104833	-0.021313	-0.0100041	-0.0109111	-0.0104754	-0.0117439	-0.00541866	-0.0146596	-0.0127767	-0.00766812	-0.0108364	-0.0164516	-0.0105651	-0.00109409	-0.00694567	-0.00818857	-0.00719247	-0.00152959	-0.00109409	-0.00664871	-0.00364763	-0.00109409	-0.00218842	-0.00218472	-0.00312116	-0.00266746	-0.00303925	-0.00109409	-0.00109409	1	1	1	-0.00109409	-0.00109409	-0.00109409	-0.00109409
AAC(6')-Ighjkrstuvwx family aminoglycoside N-acetyltransferase (134)	-0.00396294	-0.00402214	-0.0018171	-0.00220179	-0.0193736	-0.0198705	-0.0196095	-0.00650061	-0.00840872	-0.00757429	-0.0078754	-0.0080768	-0.0142307	-0.0104833	-0.021313	-0.0100041	-0.0109111	-0.0104754	-0.0117439	-0.00541866	-0.0146596	-0.0127767	-0.00766812	-0.0108364	-0.0164516	-0.0105651	-0.00109409	-0.00694567	-0.00818857	-0.00719247	-0.00152959	-0.00109409	-0.00664871	-0.00364763	-0.00109409	-0.00218842	-0.00218472	-0.00312116	-0.00266746	-0.00303925	-0.00109409	-0.00109409	1	1	1	-0.00109409	-0.00109409	-0.00109409	-0.00109409
class D beta-lactamase OXA-298 (135)	-0.00396294	-0.00402214	-0.0018171	-0.00220179	-0.0193736	-0.0198705	-0.0196095	-0.00650061	-0.00840872	-0.00757429	-0.0078754	-0.0080768	-0.0142307	-0.0104833	-0.021313	-0.0100041	-0.0109111	-0.0104754	-0.0117439	-0.00541866	-0.0146596	-0.0127767	-0.00766812	-0.0108364	-0.0164516	-0.0105651	-0.00109409	-0.00694567	-0.00818857	-0.00719247	-0.00152959	-0.00109409	-0.00664871	-0.00364763	-0.00109409	-0.00218842	-0.00218472	-0.00312116	-0.00266746	-0.00303925	-0.00109409	-0.00109409	1	1	1	-0.00109409	-0.00109409	-0.00109409	-0.00109409
trimethoprim-resistant dihydrofolate reductase DfrB1 (136)	-0.00396294	-0.00402214	-0.0018171	-0.00220179	0.142061	0.0401683	0.0567617	-0.00650061	-0.00840872	-0.00757429	0.107255	0.113051	-0.0142307	0.0388073	-0.021313	-0.0100041	-0.0109111	-0.0104754	-0.0117439	-0.00541866	-0.0146596	-0.0127767	-0.00766812	0.0430729	0.00887842	-0.0105651	-0.00109409	-0.00694567	-0.00818857	-0.00719247	-0.00152959	-0.00109409	-0.00664871	-0.00364763	-0.00109409	-0.00218842	-0.00218472	-0.00312116	-0.00266746	-0.00303925	-0.00109409	-0.00109409	-0.00109409	-0.00109409	-0.00109409	1	1	1	-0.00109409
trimethoprim-resistant dihydrofolate reductase DfrB5 (137)	-0.00396294	-0.00402214	-0.0018171	-0.00220179	0.142061	0.0401683	0.0567617	-0.00650061	-0.00840872	-0.00757429	0.107255	0.113051	-0.0142307	0.0388073	-0.021313	-0.0100041	-0.0109111	-0.0104754	-0.0117439	-0.00541866	-0.0146596	-0.0127767	-0.00766812	0.0430729	0.00887842	-0.0105651	-0.00109409	-0.00694567	-0.00818857	-0.00719247	-0.00152959	-0.00109409	-0.00664871	-0.00364763	-0.00109409	-0.00218842	-0.00218472	-0.00312116	-0.00266746	-0.00303925	-0.00109409	-0.00109409	-0.00109409	-0.00109409	-0.00109409	1	1	1	-0.00109409
ANT(3'')-Ia family aminoglycoside nucleotidyltransferase AadA11 (138)	-0.00396294	-0.00402214	-0.0018171	-0.00220179	0.142061	0.0401683	0.0567617	-0.00650061	-0.00840872	-0.00757429	0.107255	0.113051	-0.0142307	0.0388073	-0.021313	-0.0100041	-0.0109111	-0.0104754	-0.0117439	-0.00541866	-0.0146596	-0.0127767	-0.00766812	0.0430729	0.00887842	-0.0105651	-0.00109409	-0.00694567	-0.00818857	-0.00719247	-0.00152959	-0.00109409	-0.00664871	-0.00364763	-0.00109409	-0.00218842	-0.00218472	-0.00312116	-0.00266746	-0.00303925	-0.00109409	-0.00109409	-0.00109409	-0.00109409	-0.00109409	1	1	1	-0.00109409
OXA-213 family carbapenem-hydrolyzing class D beta-lactamase OXA-269 (139)	-0.00396294	-0.00402214	-0.0018171	-0.00220179	-0.0193736	0.0390682	-0.0196095	-0.00650061	-0.00840872	-0.00757429	-0.0078754	-0.0080768	-0.0142307	-0.0104833	-0.021313	-0.0100041	-0.0109111	-0.0104754	-0.0117439	-0.00541866	-0.0146596	-0.0127767	-0.00766812	-0.0108364	-0.0164516	-0.0105651	-0.00109409	-0.00694567	-0.00818857	-0.00719247	-0.00152959	-0.00109409	-0.00664871	-0.00364763	-0.00109409	-0.00218842	-0.00218472	-0.00312116	-0.00266746	-0.00303925	-0.00109409	-0.00109409	-0.00109409	-0.00109409	-0.00109409	-0.00109409	-0.00109409	-0.00109409	1
OXA-213 family carbapenem-hydrolyzing class D beta-lactamase OXA-350 (133)	-0.00396294	-0.00402214	-0.0018171	-0.00220179	-0.0193736	0.0390682	-0.0196095	-0.00650061	-0.00840872	-0.00757429	-0.0078754	-0.0080768	-0.0142307	-0.0104833	-0.021313	-0.0100041	-0.0109111	-0.0104754	-0.0117439	-0.00541866	-0.0146596	-0.0127767	-0.00766812	-0.0108364	-0.0164516	-0.0105651	-0.00109409	-0.00694567	-0.00818857	-0.00719247	-0.00152959	-0.00109409	-0.00664871	-0.00364763	-0.00109409	-0.00218842	-0.00218472	-0.00312116	-0.00266746	-0.00303925	-0.00109409	-0.00109409	-0.00109409	-0.00109409	-0.00109409	-0.00109409	-0.00109409	-0.00109409	1
OXA-213 family carbapenem-hydrolyzing class D beta-lactamase OXA-417 (134)	-0.00396294	-0.00402214	-0.0018171	-0.00220179	-0.0193736	0.0390682	-0.0196095	-0.00650061	-0.00840872	-0.00757429	-0.0078754	-0.0080768	-0.0142307	-0.0104833	-0.021313	-0.0100041	-0.0109111	-0.0104754	-0.0117439	-0.00541866	-0.0146596	-0.0127767	-0.00766812	-0.0108364	-0.0164516	-0.0105651	-0.00109409	-0.00694567	-0.00818857	-0.00719247	-0.00152959	-0.00109409	-0.00664871	-0.00364763	-0.00109409	-0.00218842	-0.00218472	-0.00312116	-0.00266746	-0.00303925	-0.00109409	-0.00109409	-0.00109409	-0.00109409	-0.00109409	-0.00109409	-0.00109409	-0.00109409	1
ANT(3'')-Ia family aminoglycoside nucleotidyltransferase AadA10 (135)	-0.00396294	-0.00402214	-0.0018171	-0.00220179	-0.0193736	-0.0198705	-0.0196095	-0.00650061	-0.00840872	-0.00757429	-0.0078754	-0.0080768	-0.0142307	-0.0104833	-0.021313	-0.0100041	-0.0109111	-0.0104754	-0.0117439	-0.00541866	-0.0146596	-0.0127767	-0.00766812	-0.0108364	0.038974	-0.0105651	-0.00109409	-0.00694567	-0.00818857	-0.00719247	-0.00152959	-0.00109409	-0.00664871	-0.00364763	-0.00109409	-0.00218842	-0.00218472	-0.00312116	-0.00266746	-0.00303925	-0.00109409	-0.00109409	-0.00109409	-0.00109409	-0.00109409	-0.00109409	-0.00109409	-0.00109409	-0.00109409
trimethoprim-resistant dihydrofolate reductase DfrA27 (136)	-0.00755765	-0.00767055	-0.00346536	-0.00419899	-0.036947	-0.0378946	-0.0373969	-0.0123972	-0.0160361	-0.0144448	-0.015019	-0.0154031	-0.0271391	-0.00825227	-0.0228909	-0.0190786	-0.0208084	-0.0199774	0.0365595	0.00748307	0.0291208	0.0183825	-0.00367575	0.0406199	0.0645855	-0.00519434	-0.00208652	-0.013246	0.0107353	0.0015085	-0.00291705	-0.00208652	-0.0126796	-0.00695632	-0.00208652	-0.00417348	-0.00416644	-0.0059523	-0.00508707	-0.00579609	-0.00208652	-0.00208652	-0.00208652	-0.00208652	-0.00208652	-0.00208652	-0.00208652	-0.00208652	-0.00208652
ANT(3'')-Ia family aminoglycoside nucleotidyltransferase AadA16 (137)	-0.00774125	-0.0078569	-0.00354955	-0.004301	-0.0378446	-0.0388152	-0.0383054	-0.0126984	-0.0164257	-0.0147957	-0.0153839	-0.0157773	-0.0277984	-0.00944332	-0.0249451	-0.0195421	-0.0213139	-0.0204627	0.0440869	0.00616157	0.0302524	0.0158288	0.00087421	0.0375127	0.0649367	0.00101634	-0.00213721	-0.0135678	0.00877267	0.000260536	-0.00298792	-0.00213721	-0.0129877	-0.00712531	-0.00213721	-0.00427487	-0.00426766	-0.0060969	-0.00521065	-0.0059369	-0.00213721	-0.00213721	-0.00213721	-0.00213721	-0.00213721	-0.00213721	-0.00213721	-0.00213721	-0.00213721
class A extended-spectrum beta-lactamase CTX-M-115 (138)	-0.00396294	-0.00402214	-0.0018171	-0.00220179	-0.0193736	-0.0198705	-0.0196095	-0.00650061	-0.00840872	-0.00757429	-0.0078754	-0.0080768	-0.0142307	-0.0104833	-0.021313	-0.0100041	-0.0109111	-0.0104754	-0.0117439	0.0372414	-0.0146596	-0.0127767	-0.00766812	-0.0108364	-0.00232544	-0.0105651	-0.00109409	-0.00694567	-0.00818857	-0.00719247	-0.00152959	-0.00109409	-0.00664871	-0.00364763	-0.00109409	-0.00218842	-0.00218472	-0.00312116	-0.00266746	-0.00303925	-0.00109409	-0.00109409	-0.00109409	-0.00109409	-0.00109409	-0.00109409	-0.00109409	-0.00109409	-0.00109409
RmtG family 16S rRNA (guanine(1405)-N(7))-methyltransferase (139)	-0.00396294	-0.00402214	-0.0018171	-0.00220179	-0.0193736	-0.0198705	-0.0196095	-0.00650061	-0.00840872	-0.00757429	-0.0078754	-0.0080768	-0.0142307	-0.0104833	-0.021313	-0.0100041	-0.0109111	-0.0104754	-0.0117439	0.0372414	-0.0146596	-0.0127767	-0.00766812	-0.0108364	-0.00232544	-0.0105651	-0.00109409	-0.00694567	-0.00818857	-0.00719247	-0.00152959	-0.00109409	-0.00664871	-0.00364763	-0.00109409	-0.00218842	-0.00218472	-0.00312116	-0.00266746	-0.00303925	-0.00109409	-0.00109409	-0.00109409	-0.00109409	-0.00109409	-0.00109409	-0.00109409	-0.00109409	-0.00109409
NAD(+)--rifampin ADP-ribosyltransferase Arr-3 (133)	-0.0209409	-0.0212537	-0.00960189	-0.0116346	-0.0854758	-0.0938944	-0.092282	-0.00415439	-0.0157028	0.150076	0.0776367	0.10346	-0.0485654	0.0101777	-0.0828823	-0.00953695	-0.00370011	0.00293451	-0.00910439	0.0433943	-0.000380134	-0.000346538	0.0411036	0.0817704	0.115217	0.0869251	-0.00578137	0.0328006	0.047914	0.0123835	0.190342	0.239775	0.207962	0.296887	-0.00578137	-0.011564	-0.0115445	0.067712	0.0121582	0.0597618	-0.00578137	-0.00578137	-0.00578137	-0.00578137	-0.00578137	-0.00578137	-0.00578137	-0.00578137	-0.00578137
OXA-10 family class D beta-lactamase OXA-251 (134)	-0.0113151	-0.0114841	-0.00518825	-0.00628662	-0.0553161	-0.0567348	-0.0559896	-0.0185607	-0.0240088	0.101914	0.0715383	0.0996436	-0.0406319	-0.0133866	-0.0608535	0.00473563	0.0020012	0.0126083	-0.0215956	0.0329902	-0.0393647	-0.0345189	0.0133303	0.00700844	0.0315807	-0.00339935	-0.00312388	0.00678762	0.0389334	0.0353685	-0.00436733	-0.00312388	-0.0189836	-0.0104148	-0.00312388	-0.00624843	-0.00623789	-0.00891162	-0.00761622	-0.00867775	-0.00312388	-0.00312388	-0.00312388	-0.00312388	-0.00312388	-0.00312388	-0.00312388	-0.00312388	-0.00312388
chloramphenicol efflux MFS transporter CmlA8 (135)	-0.0173992	-0.0176591	-0.00797796	-0.00966692	-0.0850595	-0.087241	-0.0860951	-0.0285408	-0.0369184	0.0484359	0.0265112	0.0335553	-0.0624796	0.00248318	-0.0462574	0.00994718	0.0105685	0.027766	-0.0123541	0.0253136	-0.0345785	-0.0318359	-0.0101236	0.0208683	0.104632	0.0162419	-0.00480359	0.0465946	0.0388737	0.0268424	-0.00671564	-0.00480359	-0.0291911	-0.0160148	0.21259	0.0984246	0.215975	-0.0137034	-0.0117115	0.0222328	-0.00480359	-0.00480359	-0.00480359	-0.00480359	-0.00480359	-0.00480359	-0.00480359	-0.00480359	-0.00480359
23S rRNA (adenine(2058)-N(6))-methyltransferase Erm(42) (136)	-0.00396294	-0.00402214	-0.0018171	-0.00220179	-0.0193736	-0.0198705	-0.0196095	-0.00650061	-0.00840872	-0.00757429	-0.0078754	-0.0080768	-0.0142307	0.0304438	-0.021313	0.0723653	0.0711004	0.0946959	-0.0117439	0.0404421	-0.0146596	-0.0127767	0.019625	0.0830331	0.00916704	0.0556437	-0.00109409	0.0588988	0.0432713	-0.00719247	-0.00152959	-0.00109409	-0.00664871	-0.00364763	-0.00109409	-0.00218842	-0.00218472	-0.00312116	-0.00266746	-0.00303925	-0.00109409	-0.00109409	-0.00109409	-0.00109409	-0.00109409	-0.00109409	-0.00109409	-0.00109409	-0.00109409
chloramphenicol/florfenicol efflux MFS transporter FloR (137)	-0.0201515	-0.0204525	-0.00923995	-0.0111961	-0.0380704	-0.0256881	-0.0297947	-0.0330555	-0.0427582	-0.0302524	-0.0331437	-0.0332967	-0.0150722	-0.0284686	0.091227	-0.0217848	-0.0237018	-0.0246079	0.107429	0.0223808	0.0265119	0.039703	-0.0128688	-0.0212006	-0.0578914	-0.0384276	-0.00556344	-0.0064045	-0.000292271	-0.0077876	-0.00777795	-0.00556344	-0.0255358	-0.00849536	-0.00556344	-0.0111281	-0.0111093	-0.00812243	-0.013564	-0.0154545	-0.00556344	-0.00556344	-0.00556344	-0.00556344	-0.00556344	-0.00556344	-0.00556344	-0.00556344	-0.00556344
class C beta-lactamase (138)	-0.00625677	-0.00635024	-0.00286888	-0.00347623	0.0991506	0.0788081	0.0819933	-0.0102633	-0.0132759	-0.0119584	-0.0124338	-0.0127518	-0.0224677	0.0252366	-0.0336494	-0.0157947	-0.0172267	-0.0165387	-0.0185415	-0.00855509	0.00932234	0.00640199	-0.0121066	-0.0171087	-0.0259741	-0.0166803	-0.00172737	-0.010966	-0.0129283	-0.0113556	-0.00241495	-0.00172737	-0.0104971	-0.00575894	-0.00172737	-0.00345511	-0.00344928	-0.00492774	-0.00421144	-0.00479842	-0.00172737	-0.00172737	-0.00172737	-0.00172737	-0.00172737	-0.00172737	-0.00172737	-0.00172737	-0.00172737
aminoglycoside nucleotidyltransferase ANT(2'')-Ia (139)	-0.0142793	-0.0134249	-0.0101099	-0.0112913	0.228054	0.224861	0.238859	-0.031269	-0.00214951	-0.0421416	0.0661033	0.0555626	-0.0247979	-0.00451207	-0.11252	-0.0556605	-0.060707	-0.0582824	-0.0619965	-0.0127362	-0.0282823	-0.0301214	-0.0400714	-0.0541555	-0.0749034	-0.0546057	-0.00608727	0.0316051	-0.0310348	-0.0211309	-0.00851028	-0.00608727	-0.0369919	-0.0155367	-0.00608727	-0.0121758	-0.0121553	-0.0173654	0.0260572	-0.0169097	-0.00608727	-0.00608727	-0.00608727	-0.00608727	-0.00608727	-0.00608727	-0.00608727	-0.00608727	-0.00608727
tetracycline efflux MFS transporter Tet(39) (133)	-0.0109512	-0.0111148	-0.0050214	-0.00608445	0.154727	0.136053	0.141753	-0.00821378	-0.0232367	-0.0209309	-0.021763	-0.0223195	-0.0393252	0.0155548	-0.0588966	-0.0276455	-0.0301519	-0.0289477	-0.0324531	-0.014974	0.0100531	0.00177028	-0.0211902	-0.0299454	-0.0454625	-0.0291956	-0.00302342	-0.0191937	-0.0226284	-0.0198757	-0.00422688	-0.00302342	-0.0183731	-0.0100799	-0.00302342	-0.00604749	-0.00603729	-0.00862504	-0.00737129	-0.00839868	-0.00302342	-0.00302342	-0.00302342	-0.00302342	-0.00302342	-0.00302342	-0.00302342	-0.00302342	-0.00302342
oxacillin-hydrolyzing class D beta-lactamase OXA-2 (134)	-0.00972449	-0.00986976	-0.00445891	-0.00540288	-0.04754	-0.0487593	-0.0481189	-0.0159516	-0.0206338	-0.0185862	-0.0193251	-0.0198193	0.0503199	0.0133154	-0.0130819	-0.0157608	-0.0195105	-0.0191018	-0.0288178	-0.0132966	-0.016144	-0.0166456	0.0226031	0.0264367	-0.00106911	-0.0148238	-0.00268474	-0.0170437	-0.0200936	-0.0176493	-0.00375339	-0.00268474	-0.016315	-0.00895075	-0.00268474	-0.00537006	-0.005361	-0.00765887	-0.00654557	-0.00745787	-0.00268474	-0.00268474	-0.00268474	-0.00268474	-0.00268474	-0.00268474	-0.00268474	-0.00268474	-0.00268474
trimethoprim-resistant dihydrofolate reductase Dfr7 (135)	-0.00573313	-0.00581878	-0.00262878	-0.0031853	-0.0280275	-0.0287463	-0.0283688	-0.00940434	-0.0121648	-0.0109576	-0.0113932	-0.0116846	0.143002	0.0313904	0.0403043	0.000868667	-0.003104	-0.00362685	-0.0169897	-0.0078391	0.0147394	0.00803425	0.06102	0.0141737	0.0187023	-0.00190781	-0.00158281	-0.0100482	-0.0118463	-0.0104052	-0.00221284	-0.00158281	-0.0096186	-0.00527697	-0.00158281	-0.00316595	-0.00316061	-0.00451533	-0.00385898	-0.00439684	-0.00158281	-0.00158281	-0.00158281	-0.00158281	-0.00158281	-0.00158281	-0.00158281	-0.00158281	-0.00158281
RmtC family 16S rRNA (guanine(1405)-N(7))-methyltransferase (136)	-0.0106968	-0.0108566	-0.00490474	-0.00594308	-0.0522933	-0.0536345	-0.05293	-0.0175465	-0.0226969	-0.0204446	-0.0212573	-0.0218009	0.0657864	0.0139627	0.0325894	0.046382	0.0337341	0.0320228	0.0344224	0.00714784	0.0340547	0.0269501	0.0700325	0.11354	0.0888039	0.0835135	-0.00295318	-0.0187478	0.0428991	0.032372	-0.00412868	-0.00295318	-0.0179462	-0.00984569	-0.00295318	-0.00590698	-0.00589702	-0.00842465	-0.00720003	-0.00820355	-0.00295318	-0.00295318	-0.00295318	-0.00295318	-0.00295318	-0.00295318	-0.00295318	-0.00295318	-0.00295318
subclass B1 metallo-beta-lactamase NDM-18 (137)	-0.0168816	-0.0171337	-0.0077406	-0.00937931	-0.0558014	-0.0567627	-0.0499486	-0.0276917	-0.0358199	0.0772438	0.051211	0.0648813	0.0952428	-0.0266619	0.028458	0.0627881	0.0343524	0.0424972	0.0280132	0.00252644	0.0422569	0.0333903	0.0759781	0.130418	0.0704107	0.111754	-0.00466067	0.103477	0.00319554	-0.0101426	-0.00651583	-0.00466067	-0.0283226	-0.0155384	-0.00466067	-0.00932233	-0.00930661	0.0148735	-0.011363	-0.0129468	-0.00466067	-0.00466067	-0.00466067	-0.00466067	-0.00466067	-0.00466067	-0.00466067	-0.00466067	-0.00466067
bleomycin binding protein Ble-MBL (138)	-0.0205742	-0.0208816	-0.00943377	-0.0114309	-0.063178	-0.0697952	-0.063383	-0.0075754	-0.018752	0.0943099	0.0647442	0.0806232	0.0911315	-0.0262175	0.0220246	0.0825181	0.0502021	0.0546753	0.0493332	-0.00342631	0.0503023	0.0432741	0.0822522	0.142825	0.0765794	0.116069	-0.00568015	0.0748466	0.00895073	-0.00305552	-0.0079411	-0.00568015	-0.0345178	-0.0189372	-0.00568015	-0.0113615	-0.0113423	0.012611	-0.0138485	-0.0157787	-0.00568015	-0.00568015	-0.00568015	-0.00568015	-0.00568015	-0.00568015	-0.00568015	-0.00568015	-0.00568015
16S rRNA (guanine(1405)-N(7))-methyltransferase RmtB2 (139)	-0.00686198	-0.00696449	-0.00314638	-0.00381248	-0.0335461	-0.0344065	-0.0339546	-0.0112561	-0.01456	0.0842007	0.0676602	0.0775715	-0.024641	-0.00132779	0.0122426	-0.0173225	-0.018893	-0.0181385	0.0313988	0.01615	0.000313154	0.000150507	0.0181999	0.0419513	0.0382625	0.0698742	-0.00189446	0.0150554	0.0235844	0.00936441	-0.00264854	-0.00189446	-0.0115125	-0.006316	-0.00189446	-0.00378932	-0.00378293	0.0858562	-0.00461881	-0.00526257	-0.00189446	-0.00189446	-0.00189446	-0.00189446	-0.00189446	-0.00189446	-0.00189446	-0.00189446	-0.00189446
tetracycline efflux MFS transporter Tet(G) (133)	-0.00680907	-0.00691078	-0.00312212	-0.00378308	-0.0332874	-0.0341412	-0.0336927	-0.0111693	-0.0144477	0.0673082	0.053569	0.0616914	-0.0244509	0.016128	-0.0366197	-0.0171889	-0.0187473	-0.0179986	0.0232164	-0.00931027	-0.00812105	-0.0219528	0.0257507	0.0161309	0.0211702	0.0603406	-0.00187985	0.010419	-0.0140695	-0.012358	-0.00262812	-0.00187985	-0.0114237	-0.00626729	-0.00187985	-0.0037601	-0.00375376	0.0699617	-0.00458319	-0.00522199	-0.00187985	-0.00187985	-0.00187985	-0.00187985	-0.00187985	-0.00187985	-0.00187985	-0.00187985	-0.00187985
23S rRNA (adenine(2058)-N(6))-methyltransferase Erm(B) (134)	-0.0116004	-0.0117737	-0.00531905	-0.00644511	-0.0567107	-0.0581651	-0.0574012	-0.0190287	-0.0246141	-0.0221716	-0.023053	-0.0236425	-0.00275655	-0.0306869	0.0662586	0.062108	0.0744962	0.0563705	0.00666941	-0.0158616	-0.00350774	-0.00146925	0.0377584	0.00596501	-0.00562774	0.0218368	-0.00320264	0.0585501	-0.0239388	-0.0210539	-0.00447744	-0.00320264	-0.0194622	-0.0106774	-0.00320264	-0.00640596	-0.00639515	-0.00913629	-0.00780823	-0.00889652	-0.00320264	-0.00320264	-0.00320264	-0.00320264	-0.00320264	-0.00320264	-0.00320264	-0.00320264	-0.00320264
type B chloramphenicol O-acetyltransferase (135)	-0.00396294	-0.00402214	-0.0018171	-0.00220179	-0.0193736	-0.0198705	-0.0196095	-0.00650061	-0.00840872	-0.00757429	-0.0078754	-0.0080768	-0.0142307	-0.0104833	-0.021313	-0.0100041	-0.0109111	-0.0104754	-0.0117439	-0.00541866	-0.0146596	-0.0127767	0.019211	-0.0108364	0.00958358	-0.0105651	-0.00109409	-0.00694567	-0.00818857	-0.00719247	-0.00152959	-0.00109409	-0.00664871	-0.00364763	-0.00109409	-0.00218842	-0.00218472	-0.00312116	-0.00266746	-0.00303925	-0.00109409	-0.00109409	-0.00109409	-0.00109409	-0.00109409	-0.00109409	-0.00109409	-0.00109409	-0.00109409
16S rRNA (guanine(1405)-N(7))-methyltransferase RmtF2 (136)	-0.00557564	-0.00565894	-0.00255657	-0.0030978	-0.0272576	-0.0279567	-0.0275895	-0.00914601	-0.0118306	-0.0106566	-0.0110803	-0.0113636	-0.0200218	-0.0147495	-0.0299862	-0.0140752	-0.0153514	-0.0147383	-0.016523	-0.00762377	0.0155411	0.0130886	0.0239184	-0.0152462	0.00167115	-0.0148645	-0.00153933	-0.00977219	0.00758222	0.00540979	-0.00215205	-0.00153933	-0.00935438	-0.00513201	-0.00153933	-0.00307898	-0.00307379	-0.0043913	-0.00375298	-0.00427606	-0.00153933	-0.00153933	-0.00153933	-0.00153933	-0.00153933	-0.00153933	-0.00153933	-0.00153933	-0.00153933
cephalosporin-hydrolyzing class C beta-lactamase MIR-5 (137)	-0.004931	-0.00500466	-0.00226098	-0.00273964	-0.0241061	-0.0247244	-0.0243996	-0.00808856	-0.0104628	-0.00942451	-0.00979917	-0.0100498	-0.0177069	-0.0130442	-0.0265193	-0.0124479	-0.0135765	-0.0130342	-0.0146126	-0.00674232	-0.0182407	-0.0158978	-0.00954127	-0.0134835	-0.0204704	-0.0131459	-0.00136135	-0.00864234	-0.0101888	-0.00894943	-0.00190323	-0.00136135	-0.00827284	-0.00453866	-0.00136135	-0.00272299	-0.0027184	-0.00388358	-0.00331906	-0.00378166	-0.00136135	-0.00136135	-0.00136135	-0.00136135	-0.00136135	-0.00136135	-0.00136135	-0.00136135	-0.00136135
carbapenem-hydrolyzing class A beta-lactamase IMI-17 (138)	-0.00396294	-0.00402214	-0.0018171	-0.00220179	-0.0193736	-0.0198705	-0.0196095	-0.00650061	-0.00840872	-0.00757429	-0.0078754	-0.0080768	-0.0142307	-0.0104833	-0.021313	-0.0100041	-0.0109111	-0.0104754	-0.0117439	-0.00541866	-0.0146596	-0.0127767	-0.00766812	-0.0108364	-0.0164516	-0.0105651	-0.00109409	-0.00694567	-0.00818857	-0.00719247	-0.00152959	-0.00109409	-0.00664871	-0.00364763	-0.00109409	-0.00218842	-0.00218472	-0.00312116	-0.00266746	-0.00303925	-0.00109409	-0.00109409	-0.00109409	-0.00109409	-0.00109409	-0.00109409	-0.00109409	-0.00109409	-0.00109409
quinolone resistance pentapeptide repeat protein QnrE1 (139)	-0.00396294	-0.00402214	-0.0018171	-0.00220179	-0.0193736	-0.0198705	-0.0196095	-0.00650061	-0.00840872	-0.00757429	-0.0078754	-0.0080768	-0.0142307	-0.0104833	-0.021313	-0.0100041	-0.0109111	-0.0104754	-0.0117439	-0.00541866	-0.0146596	-0.0127767	-0.00766812	-0.0108364	-0.0164516	-0.0105651	-0.00109409	-0.00694567	-0.00818857	-0.00719247	-0.00152959	-0.00109409	-0.00664871	-0.00364763	-0.00109409	-0.00218842	-0.00218472	-0.00312116	-0.00266746	-0.00303925	-0.00109409	-0.00109409	-0.00109409	-0.00109409	-0.00109409	-0.00109409	-0.00109409	-0.00109409	-0.00109409
quaternary ammonium compound efflux SMR transporter QacG2 (133)	-0.00920826	-0.00934581	-0.00422221	-0.00511606	-0.0450163	-0.0461709	-0.0455644	-0.0151048	-0.0195384	-0.0175996	-0.0182992	-0.0187672	-0.0330663	-0.024359	0.0784192	-0.0232455	-0.025353	-0.0243404	0.0809888	-0.0125908	0.00960792	0.0169419	-0.0178176	-0.0251793	-0.0382268	-0.0245489	-0.00254222	-0.0161389	-0.0190269	-0.0167124	-0.00355414	-0.00254222	-0.0154489	-0.00847559	-0.00254222	-0.00508498	-0.0050764	-0.00725229	-0.00619809	-0.00706197	-0.00254222	-0.00254222	-0.00254222	-0.00254222	-0.00254222	-0.00254222	-0.00254222	-0.00254222	-0.00254222
tetracycline resistance ribosomal protection protein Tet(M) (134)	-0.00975508	-0.0099008	-0.00447294	-0.00541987	-0.0476896	-0.0489127	-0.0482702	-0.0160017	-0.0206987	-0.0186447	-0.0193859	-0.0198817	-0.0350299	-0.0258055	0.0799269	-0.0246259	-0.0268586	-0.0257859	0.0911088	-0.0133384	0.00250548	0.0094667	-0.0188757	-0.0266746	-0.0404969	-0.0260067	-0.00269319	-0.0170973	-0.0201568	-0.0177048	-0.0037652	-0.00269319	-0.0163663	-0.0089789	-0.00269319	-0.00538695	-0.00537786	-0.00768296	-0.00656616	-0.00748133	-0.00269319	-0.00269319	-0.00269319	-0.00269319	-0.00269319	-0.00269319	-0.00269319	-0.00269319	-0.00269319
class A beta-lactamase LEN-15 (135)	-0.00686221	-0.00696472	-0.00314649	-0.00381261	-0.0335472	-0.0344076	-0.0339557	-0.0112564	-0.0145605	-0.0131156	-0.013637	-0.0139857	0.00657258	-0.0181529	-0.0369055	-0.0173231	-0.0188936	-0.0181391	-0.0203356	-0.00938292	-0.012375	-0.0127415	0.00035865	0.0302159	-0.0166568	0.013832	-0.00189452	0.028022	-0.0141793	-0.0124544	-0.00264863	-0.00189452	-0.0115129	-0.00631621	-0.00189452	-0.00378945	-0.00378305	-0.00540458	-0.00461896	-0.00526274	-0.00189452	-0.00189452	-0.00189452	-0.00189452	-0.00189452	-0.00189452	-0.00189452	-0.00189452	-0.00189452
trimethoprim-resistant dihydrofolate reductase DfrB3 (136)	-0.00560416	-0.00568787	-0.00256964	-0.00311364	-0.027397	-0.0280997	-0.0277306	-0.00919278	-0.0118911	-0.0107111	-0.0111369	-0.0114217	-0.0201242	-0.0148249	-0.0301396	-0.0141472	-0.0154299	-0.0148136	-0.0166075	-0.00766275	-0.0207308	-0.0180681	-0.0108438	-0.0153242	-0.0232649	-0.0149405	-0.0015472	-0.00982216	-0.0115798	-0.0101712	-0.00216306	-0.0015472	-0.00940222	-0.00515825	-0.0015472	-0.00309473	-0.00308951	-0.00441376	-0.00377217	-0.00429792	-0.0015472	-0.0015472	-0.0015472	-0.0015472	-0.0015472	-0.0015472	-0.0015472	-0.0015472	-0.0015472
type A-3 chloramphenicol O-acetyltransferase CatIII (137)	-0.00396294	-0.00402214	-0.0018171	-0.00220179	-0.0193736	-0.0198705	-0.0196095	-0.00650061	-0.00840872	-0.00757429	-0.0078754	-0.0080768	-0.0142307	-0.0104833	0.0464856	-0.0100041	-0.0109111	-0.0104754	-0.0117439	-0.00541866	-0.0146596	-0.0127767	0.00559215	0.0432021	0.000711674	0.0420566	-0.00109409	-0.00694567	-0.00818857	-0.00719247	-0.00152959	-0.00109409	0.0585203	-0.00364763	-0.00109409	-0.00218842	-0.00218472	-0.00312116	-0.00266746	-0.00303925	-0.00109409	-0.00109409	-0.00109409	-0.00109409	-0.00109409	-0.00109409	-0.00109409	-0.00109409	-0.00109409
trimethoprim-resistant dihydrofolate reductase DfrA8 (138)	-0.0110436	-0.0112085	-0.00506373	-0.00613574	-0.0539886	-0.0553732	-0.0546459	-0.0181153	-0.0234326	-0.0211073	-0.0219464	-0.0225077	0.0592394	-0.0145573	0.0796146	-0.0278785	-0.0304061	-0.0291917	0.176339	0.0647676	0.116974	0.101878	-0.00958643	-0.0124315	-0.0146468	-0.00579395	-0.00304891	0.0317484	0.0344313	0.123399	-0.00426252	-0.00304891	0.00289779	-0.0101649	-0.00304891	-0.00609847	-0.00608818	-0.00869775	-0.00743344	-0.00846949	-0.00304891	-0.00304891	-0.00304891	-0.00304891	-0.00304891	-0.00304891	-0.00304891	-0.00304891	-0.00304891
class A extended-spectrum beta-lactamase CTX-M-191 (139)	-0.0159143	-0.0161521	-0.0072971	-0.00884192	-0.0778002	-0.0797956	-0.0787475	-0.0261051	-0.0337676	-0.0304167	-0.0316259	-0.0324347	-0.0457103	-0.0382775	0.144574	0.182429	0.186842	0.194368	0.197227	0.0435936	0.0547692	0.0442331	-0.0289865	0.0571924	-0.0602723	-0.0424271	-0.00439364	-0.0256451	-0.0284482	-0.0241249	-0.00614251	-0.00439364	-0.0266998	-0.0146481	-0.00439364	-0.00878821	-0.00877338	-0.0125339	-0.010712	-0.012205	-0.00439364	-0.00439364	-0.00439364	-0.00439364	-0.00439364	-0.00439364	-0.00439364	-0.00439364	-0.00439364
trimethoprim-resistant dihydrofolate reductase DfrA25 (133)	-0.00667712	-0.00677686	-0.00306162	-0.00370977	-0.0326424	-0.0334796	-0.0330398	-0.0109528	-0.0141678	-0.0127618	-0.0132692	-0.0136085	-0.0239771	-0.0176632	0.0479644	0.0216447	0.0513891	0.0423673	0.107925	-0.00912985	-0.00687898	-0.003129	-0.0129199	0.139449	-0.0277191	-0.017801	-0.00184342	-0.0117027	-0.0108415	-0.0121185	-0.00257719	-0.00184342	-0.0112023	-0.00614584	-0.00184342	-0.00368724	-0.00368102	-0.0052588	-0.00449438	-0.00512079	-0.00184342	-0.00184342	-0.00184342	-0.00184342	-0.00184342	-0.00184342	-0.00184342	-0.00184342	-0.00184342
class A extended-spectrum beta-lactamase PER-12 (134)	-0.00676372	-0.00686476	-0.00310133	-0.00375789	0.0931626	0.0853165	0.0914248	0.114704	0.105342	0.0966034	0.0804576	0.0985107	0.0402395	0.0388356	-0.0363758	-0.0170744	-0.0186225	-0.0178787	-0.0200438	-0.00924826	0.05718	0.049393	-0.0130875	-0.0184949	-0.0280787	-0.0180319	-0.00186733	-0.0118545	-0.0139758	-0.0122757	-0.00261062	-0.00186733	-0.0113476	-0.00622555	-0.00186733	-0.00373506	-0.00372876	-0.00532701	-0.00455267	-0.00518721	-0.00186733	-0.00186733	-0.00186733	-0.00186733	-0.00186733	-0.00186733	-0.00186733	-0.00186733	-0.00186733
RTG family carbenicillin-hydrolyzing class A extended-spectrum beta-lactamase CARB-10 (135)	-0.00878952	-0.00892082	-0.0040302	-0.00488341	0.0880426	0.108598	0.127159	-0.0144179	-0.0186499	-0.0167992	0.180528	0.156383	-0.0300299	-0.0230682	-0.0472707	-0.0221884	-0.0242001	-0.0232336	-0.0260471	-0.0120182	0.0223151	0.00263742	-0.0168548	-0.0240343	-0.0364885	-0.0234326	-0.00242662	-0.015405	-0.0181616	-0.0159524	-0.00339252	-0.00242662	-0.0147464	-0.00809017	-0.00242662	-0.00485375	-0.00484556	-0.0069225	-0.00591624	-0.00674083	-0.00242662	-0.00242662	-0.00242662	-0.00242662	-0.00242662	-0.00242662	-0.00242662	-0.00242662	-0.00242662
23S rRNA (adenine(2058)-N(6))-methyltransferase Erm(C) (136)	-0.00396294	-0.00402214	-0.0018171	-0.00220179	-0.0193736	-0.0198705	-0.0196095	-0.00650061	-0.00840872	-0.00757429	-0.0078754	-0.0080768	-0.0142307	-0.0104833	-0.021313	-0.0100041	-0.0109111	-0.0104754	-0.0117439	-0.00541866	-0.0146596	-0.0127767	-0.00766812	0.112546	-0.0012595	-0.0105651	-0.00109409	-0.00694567	-0.00818857	-0.00719247	-0.00152959	-0.00109409	-0.00664871	-0.00364763	-0.00109409	-0.00218842	-0.00218472	-0.00312116	-0.00266746	-0.00303925	-0.00109409	-0.00109409	-0.00109409	-0.00109409	-0.00109409	-0.00109409	-0.00109409	-0.00109409	-0.00109409
ANT(3'')-Ia family aminoglycoside nucleotidyltransferase AadA (137)	-0.00396294	-0.00402214	-0.0018171	-0.00220179	-0.0193736	-0.0198705	-0.0196095	-0.00650061	-0.00840872	-0.00757429	-0.0078754	-0.0080768	-0.0142307	-0.0104833	-0.021313	-0.0100041	-0.0109111	-0.0104754	-0.0117439	-0.00541866	-0.0146596	-0.0127767	-0.00766812	-0.0108364	-0.0164516	-0.0105651	-0.00109409	-0.00694567	-0.00818857	-0.00719247	-0.00152959	-0.00109409	-0.00664871	-0.00364763	-0.00109409	-0.00218842	-0.00218472	-0.00312116	-0.00266746	-0.00303925	-0.00109409	-0.00109409	-0.00109409	-0.00109409	-0.00109409	-0.00109409	-0.00109409	-0.00109409	-0.00109409
quinolone resistance pentapeptide repeat protein QnrB81 (138)	-0.021596	-0.0219186	-0.0099023	-0.0119986	-0.105576	-0.108284	-0.106862	-0.0354251	-0.0458233	-0.0220264	-0.0288474	-0.0290357	-0.0313739	0.00679684	-0.0545119	-0.0543331	-0.0553441	-0.0516912	0.00542215	-0.00422668	0.0260412	0.0221809	0.0196579	0.132102	0.0658755	0.0872786	-0.00596225	-0.0174787	0.060353	0.0477072	0.0451547	-0.00596225	-0.00563611	0.0212018	-0.00596225	-0.0119258	-0.0119056	-0.00635316	-0.0145363	0.0211208	-0.00596225	-0.00596225	-0.00596225	-0.00596225	-0.00596225	-0.00596225	-0.00596225	-0.00596225	-0.00596225
class C beta-lactamase DHA-21 (139)	-0.00749848	-0.0076105	-0.00343823	-0.00416612	-0.0366578	-0.0375979	-0.0371041	-0.0123001	-0.0159106	0.0311926	0.02387	0.0277828	0.0108021	0.0121598	0.0394684	-0.0189293	0.0143468	0.0269469	-0.0222212	-0.0102529	0.00636573	0.00828622	-0.0110865	-0.0205041	-0.00551713	0.0273278	-0.00207019	-0.0131423	-0.015494	-0.0136092	-0.00289422	-0.00207019	0.0850122	0.131684	-0.00207019	-0.00414081	-0.00413383	-0.0059057	-0.00504724	-0.00575071	-0.00207019	-0.00207019	-0.00207019	-0.00207019	-0.00207019	-0.00207019	-0.00207019	-0.00207019	-0.00207019
class C beta-lactamase CMY-163 (133)	-0.0211399	-0.0214557	-0.00969315	-0.0117452	-0.103347	-0.105997	-0.104605	-0.0346769	-0.0448555	-0.035375	-0.0373669	-0.0375753	0.0282153	-0.0117871	0.118557	-0.00729851	-0.00826113	-0.00248997	-0.00270285	-0.00339386	-0.00186917	-0.000280734	-0.0115612	0.0120437	-0.0398791	-0.00961428	-0.00583632	-0.0264386	-0.0334627	-0.0296429	-0.00815944	-0.00583632	-0.0195766	0.00710228	-0.00583632	-0.0116739	-0.0116542	-0.0166495	-0.0142293	-0.0162126	-0.00583632	-0.00583632	-0.00583632	-0.00583632	-0.00583632	-0.00583632	-0.00583632	-0.00583632	-0.00583632
ANT(3'')-Ia family aminoglycoside nucleotidyltransferase AadA7 (134)	-0.00396294	-0.00402214	-0.0018171	-0.00220179	-0.0193736	-0.0198705	-0.0196095	-0.00650061	-0.00840872	-0.00757429	-0.0078754	-0.0080768	-0.0142307	-0.0104833	0.0263648	-0.0100041	-0.0109111	-0.0104754	0.0155074	0.0117313	0.0034802	0.00389668	-0.00766812	-0.0108364	-0.0164516	-0.0105651	-0.00109409	-0.00694567	-0.00818857	-0.00719247	-0.00152959	-0.00109409	-0.00664871	-0.00364763	-0.00109409	-0.00218842	-0.00218472	-0.00312116	-0.00266746	-0.00303925	-0.00109409	-0.00109409	-0.00109409	-0.00109409	-0.00109409	-0.00109409	-0.00109409	-0.00109409	-0.00109409
CMY2/MIR/ACT/EC family class c beta-lactamase (135)	-0.0238946	-0.0242516	-0.0109563	-0.0132757	-0.116813	-0.119809	-0.118236	-0.0391956	-0.0507005	-0.0456693	-0.0474849	-0.0486992	-0.0858042	-0.0632094	-0.128507	-0.06032	-0.0657888	-0.0631614	-0.059872	-0.0243359	-0.0497949	-0.0401865	-0.0415475	-0.0417043	-0.0753694	-0.0237687	-0.00659685	-0.0418791	-0.0171392	-0.014026	0.156362	0.19832	0.0398937	0.0891437	-0.00659685	-0.0131951	-0.0131728	-0.0188191	-0.0160835	-0.0183252	-0.00659685	-0.00659685	-0.00659685	-0.00659685	-0.00659685	-0.00659685	-0.00659685	-0.00659685	-0.00659685
carbapenem-hydrolyzing class D beta-lactamase OXA-58 (136)	0.0062746	0.00711021	-0.00372789	-0.0045171	0.0699163	0.0824484	0.087273	-0.0133364	-0.00645813	-0.0155391	0.0600093	0.0504795	-0.023457	-0.018513	-0.0437249	-0.020524	-0.0223848	-0.0214908	-0.0240932	-0.0111167	-0.027936	-0.0239541	-0.0157316	-0.0222315	-0.0337514	-0.0216749	-0.00224459	-0.0142495	-0.0167993	-0.0147558	-0.00313804	-0.00224459	-0.0136402	-0.00748331	-0.00224459	-0.00448966	-0.00448209	-0.00640324	-0.00547245	-0.00623519	-0.00224459	-0.00224459	-0.00224459	-0.00224459	-0.00224459	-0.00224459	-0.00224459	-0.00224459	-0.00224459
fosfomycin resistance glutathione transferase FosA7 (137)	-0.00792179	-0.00804013	-0.00363233	-0.00440131	-0.0387272	-0.0397205	-0.0391987	-0.0129945	-0.0168088	-0.0151408	-0.0157427	-0.0161453	0.0139198	-0.0209558	0.0538599	0.0326757	0.0173035	0.0209712	0.0725006	-0.0108317	0.0313216	0.0289245	0.0512279	-0.00463772	0.0480879	0.17704	-0.00218705	-0.0138842	0.0014685	0.00525325	-0.0030576	-0.00218705	-0.0132906	-0.00729149	-0.00218705	-0.00437457	-0.00436719	-0.00623909	-0.00533217	-0.00607536	-0.00218705	-0.00218705	-0.00218705	-0.00218705	-0.00218705	-0.00218705	-0.00218705	-0.00218705	-0.00218705
aminoglycoside N-acetyltransferase AAC(3)-VIa (138)	-0.00791209	-0.00803029	-0.00362788	-0.00439592	-0.0386798	-0.0396718	-0.0391507	-0.0129786	-0.0167882	-0.0151222	-0.0157234	-0.0161255	-0.0199064	0.0405858	-0.00503582	-0.0199734	-0.0217843	-0.0209143	0.00209796	-0.0108185	-0.0246615	-0.0201698	-0.0113802	0.0113762	0.0281633	0.0381798	-0.00218438	0.0674361	-0.0163486	-0.0143599	-0.00305386	-0.00218438	0.227879	0.380482	-0.00218438	-0.00436921	-0.00436184	0.251237	-0.00532564	0.186489	-0.00218438	-0.00218438	-0.00218438	-0.00218438	-0.00218438	-0.00218438	-0.00218438	-0.00218438	-0.00218438
aminoglycoside 6'-N-acetyltransferase AAC(6')-I30 (139)	-0.00560627	-0.00569002	-0.00257061	-0.00311481	-0.0274073	-0.0281102	-0.027741	-0.00919625	-0.0118956	-0.0107152	-0.0111411	-0.011426	-0.0201318	-0.00237293	-0.0301509	-0.0141526	-0.0154357	-0.0148192	0.0458719	-0.00766564	-0.00264207	0.0065952	0.00282377	0.0225161	0.0473723	0.01624	-0.00154778	0.0215513	0.00856628	0.0144057	-0.00216387	-0.00154778	-0.00940576	-0.0051602	-0.00154778	-0.00309589	-0.00309067	-0.00441542	-0.00377359	-0.00429954	-0.00154778	-0.00154778	-0.00154778	-0.00154778	-0.00154778	-0.00154778	-0.00154778	-0.00154778	-0.00154778
trimethoprim-resistant dihydrofolate reductase DfrA10 (133)	-0.00396294	-0.00402214	-0.0018171	-0.00220179	-0.0193736	-0.0198705	-0.0196095	-0.00650061	-0.00840872	-0.00757429	-0.0078754	-0.0080768	-0.0142307	0.014908	-0.021313	-0.0100041	-0.0109111	-0.0104754	-0.0117439	-0.00541866	-0.0146596	-0.0127767	-0.00766812	-0.0108364	0.0359336	-0.0105651	-0.00109409	-0.00694567	-0.00818857	-0.00719247	-0.00152959	-0.00109409	-0.00664871	-0.00364763	-0.00109409	-0.00218842	-0.00218472	-0.00312116	-0.00266746	-0.00303925	-0.00109409	-0.00109409	-0.00109409	-0.00109409	-0.00109409	-0.00109409	-0.00109409	-0.00109409	-0.00109409
APH(3') family aminoglycoside O-phosphotransferase AphA16 (134)	-0.00396294	-0.00402214	-0.0018171	-0.00220179	-0.0193736	-0.0198705	-0.0196095	-0.00650061	-0.00840872	-0.00757429	-0.0078754	-0.0080768	-0.0142307	-0.0104833	-0.021313	-0.0100041	-0.0109111	-0.0104754	-0.0117439	-0.00541866	-0.0146596	-0.0127767	-0.00766812	-0.0108364	-0.0164516	-0.0105651	-0.00109409	-0.00694567	-0.00818857	-0.00719247	-0.00152959	-0.00109409	-0.00664871	-0.00364763	-0.00109409	-0.00218842	-0.00218472	-0.00312116	-0.00266746	-0.00303925	-0.00109409	-0.00109409	-0.00109409	-0.00109409	-0.00109409	-0.00109409	-0.00109409	-0.00109409	-0.00109409
class C beta-lactamase CMH-5 (135)	-0.00396294	-0.00402214	-0.0018171	-0.00220179	-0.0193736	-0.0198705	-0.0196095	-0.00650061	-0.00840872	-0.00757429	-0.0078754	-0.0080768	-0.0142307	-0.0104833	-0.021313	-0.0100041	-0.0109111	-0.0104754	-0.0117439	-0.00541866	-0.0146596	-0.0127767	-0.00766812	-0.0108364	-0.0164516	-0.0105651	-0.00109409	-0.00694567	-0.00818857	-0.00719247	-0.00152959	-0.00109409	-0.00664871	-0.00364763	-0.00109409	-0.00218842	-0.00218472	-0.00312116	-0.00266746	-0.00303925	-0.00109409	-0.00109409	-0.00109409	-0.00109409	-0.00109409	-0.00109409	-0.00109409	-0.00109409	-0.00109409
class A extended-spectrum beta-lactamase CTX-M-152 (136)	-0.00396294	-0.00402214	-0.0018171	-0.00220179	-0.0193736	-0.0198705	-0.0196095	-0.00650061	-0.00840872	-0.00757429	-0.0078754	-0.0080768	-0.0142307	-0.0104833	0.0304807	-0.0100041	-0.0109111	-0.0104754	-0.0117439	-0.00541866	-0.0146596	-0.0127767	-0.00766812	-0.0108364	-0.0164516	-0.0105651	-0.00109409	-0.00694567	-0.00818857	-0.00719247	-0.00152959	-0.00109409	-0.00664871	-0.00364763	-0.00109409	-0.00218842	-0.00218472	-0.00312116	-0.00266746	-0.00303925	-0.00109409	-0.00109409	-0.00109409	-0.00109409	-0.00109409	-0.00109409	-0.00109409	-0.00109409	-0.00109409
cephalosporin-hydrolyzing class C beta-lactamase ACT-54 (137)	-0.00396294	-0.00402214	-0.0018171	-0.00220179	-0.0193736	-0.0198705	-0.0196095	-0.00650061	-0.00840872	-0.00757429	-0.0078754	-0.0080768	-0.0142307	-0.0104833	-0.021313	-0.0100041	-0.0109111	-0.0104754	-0.0117439	-0.00541866	-0.0146596	-0.0127767	-0.00766812	-0.0108364	-0.0164516	-0.0105651	-0.00109409	-0.00694567	-0.00818857	-0.00719247	-0.00152959	-0.00109409	-0.00664871	-0.00364763	-0.00109409	-0.00218842	-0.00218472	-0.00312116	-0.00266746	-0.00303925	-0.00109409	-0.00109409	-0.00109409	-0.00109409	-0.00109409	-0.00109409	-0.00109409	-0.00109409	-0.00109409
class A extended-spectrum beta-lactamase VEB-19 (138)	-0.00396294	-0.00402214	-0.0018171	-0.00220179	-0.0193736	-0.0198705	-0.0196095	-0.00650061	-0.00840872	-0.00757429	-0.0078754	-0.0080768	0.0563978	-0.0104833	0.0441929	-0.0100041	-0.0109111	-0.0104754	-0.0117439	-0.00541866	-0.0146596	-0.0127767	-0.00766812	0.0246463	-0.00635961	-0.0105651	-0.00109409	-0.00694567	-0.00818857	-0.00719247	-0.00152959	-0.00109409	-0.00664871	-0.00364763	-0.00109409	-0.00218842	-0.00218472	-0.00312116	-0.00266746	-0.00303925	-0.00109409	-0.00109409	-0.00109409	-0.00109409	-0.00109409	-0.00109409	-0.00109409	-0.00109409	-0.00109409
OXA-48 family class D beta-lactamase OXA-519 (139)	-0.00950866	-0.0096507	-0.00435995	-0.00528296	-0.0464849	-0.0476771	-0.0470509	-0.0155975	-0.0201758	0.274304	0.0859251	0.0904061	-0.034145	-0.0251536	-0.0511383	-0.0240038	-0.0261801	-0.0251345	0.0434975	0.114347	0.0206589	0.00614023	0.0678641	0.0896762	0.0490166	0.113813	-0.00262516	-0.0166654	0.0928229	-0.0135797	-0.00367009	-0.00262516	-0.0159529	-0.00875209	-0.00262516	-0.00525087	-0.00524201	-0.00748889	-0.0064003	-0.00729235	-0.00262516	-0.00262516	-0.00262516	-0.00262516	-0.00262516	-0.00262516	-0.00262516	-0.00262516	-0.00262516
class A extended-spectrum beta-lactamase CTX-M-64 (133)	-0.00396294	-0.00402214	-0.0018171	-0.00220179	-0.0193736	-0.0198705	-0.0196095	-0.00650061	-0.00840872	-0.00757429	-0.0078754	-0.0080768	-0.0142307	-0.0104833	-0.021313	-0.0100041	-0.0109111	-0.0104754	0.0363734	-0.00541866	0.0648838	0.0276925	0.00918243	-0.0108364	-0.0164516	-0.0105651	-0.00109409	-0.00694567	0.0208227	0.0144063	-0.00152959	-0.00109409	-0.00664871	-0.00364763	-0.00109409	-0.00218842	-0.00218472	-0.00312116	-0.00266746	-0.00303925	-0.00109409	-0.00109409	-0.00109409	-0.00109409	-0.00109409	-0.00109409	-0.00109409	-0.00109409	-0.00109409
aminoglycoside N-acetyltransferase AAC(6')-IIa (134)	-0.00396294	-0.00402214	-0.0018171	-0.00220179	-0.0193736	-0.0198705	-0.0196095	-0.00650061	-0.00840872	0.0700719	0.0532605	0.060104	-0.0142307	-0.0104833	-0.021313	-0.0100041	-0.0109111	-0.0104754	0.0424056	-0.00541866	-0.00335456	-0.00387761	0.0195442	-0.0108364	-0.0164516	-0.0105651	-0.00109409	-0.00694567	-0.00818857	-0.00719247	-0.00152959	-0.00109409	-0.00664871	-0.00364763	-0.00109409	-0.00218842	-0.00218472	-0.00312116	-0.00266746	-0.00303925	-0.00109409	-0.00109409	-0.00109409	-0.00109409	-0.00109409	-0.00109409	-0.00109409	-0.00109409	-0.00109409
OXA-134 family carbapenem-hydrolyzing class D beta-lactamase OXA-277 (135)	-0.00713846	-0.00724509	-0.00327315	-0.00396609	0.0998953	0.09154	0.0962782	-0.0117096	-0.0151467	0.0801929	0.0693413	0.0673428	0.0354327	0.0348269	-0.0383912	-0.0180204	-0.0196542	-0.0188693	-0.0211543	0.0342033	0.0249293	0.0191957	-0.0138126	-0.0195196	-0.0133953	-0.0190309	-0.00197079	-0.0125113	-0.0147501	-0.0129558	-0.00275525	-0.00197079	-0.0119763	-0.00657048	-0.00197079	-0.003942	-0.00393535	-0.00562215	-0.00480491	-0.0054746	-0.00197079	-0.00197079	-0.00197079	-0.00197079	-0.00197079	-0.00197079	-0.00197079	-0.00197079	-0.00197079
aminoglycoside N-acetyltransferase AAC(6')-Ian (136)	-0.0104905	-0.0106472	-0.00481013	0.0525319	0.150261	0.152294	0.121007	0.0246414	-0.0222591	-0.0200502	0.0384633	0.0435588	0.031912	-0.0277509	-0.0564186	-0.0264823	-0.0288833	-0.0277298	-0.0310877	0.00871525	0.0647891	0.0527232	-0.0202986	0.0722731	-0.0435498	-0.0279673	-0.00289622	-0.0183862	-0.0216763	-0.0190395	-0.00404904	-0.00289622	-0.0176001	-0.00965579	-0.00289622	-0.00579305	-0.00578328	-0.00826215	-0.00706116	-0.00804532	-0.00289622	-0.00289622	-0.00289622	-0.00289622	-0.00289622	-0.00289622	-0.00289622	-0.00289622	-0.00289622
aminoglycoside O-phosphotransferase APH(3')-VIb (137)	-0.0147609	-0.0141728	-0.00809429	-0.00960678	0.2237	0.187002	0.193039	0.0337335	0.0759709	0.0597762	0.0942638	0.100564	0.0786824	0.0558282	-0.0857218	-0.0332776	-0.0393801	-0.0365383	-0.0459079	0.0117809	0.0468923	0.0296419	-0.0175389	0.00808077	-0.0364467	-0.0199402	-0.00487363	-0.0140224	-0.0266757	-0.0295669	-0.00681356	-0.00487363	0.00258043	-0.0162484	-0.00487363	-0.0097483	-0.00973185	-0.0139032	-0.0118822	-0.0135383	-0.00487363	-0.00487363	-0.00487363	-0.00487363	-0.00487363	-0.00487363	-0.00487363	-0.00487363	-0.00487363
FosA family fosfomycin resistance glutathione transferase (138)	-0.0416294	-0.0422513	-0.0190881	-0.0231291	-0.203514	-0.208733	-0.205991	-0.0682868	-0.0883309	0.0822322	-0.0401874	-0.036523	-0.140882	-0.00540042	-0.223886	-0.0777449	-0.0898738	-0.0809826	-0.0269429	0.064622	-0.0912532	-0.0853326	0.0124327	0.0721808	0.233467	-0.00234744	-0.0114931	0.0659212	0.0683482	0.000203908	0.0799815	-0.0114931	-0.0351525	0.02771	-0.0114931	-0.00882848	0.0392505	-0.00449669	-0.00837269	0.0238685	0.0597406	0.0597406	-0.0114931	-0.0114931	-0.0114931	-0.0114931	-0.0114931	-0.0114931	-0.0114931
multidrug efflux RND transporter periplasmic adaptor subunit OqxA2 (139)	-0.0479947	-0.0487116	-0.0220067	-0.0266656	-0.234631	-0.240649	-0.237488	-0.0787281	-0.101837	-0.0356053	-0.0504945	-0.0472385	-0.147251	-0.0144785	-0.258119	-0.0931686	-0.106429	-0.0979442	-0.0540852	-0.010857	-0.0599808	-0.0616936	0.017604	0.0990532	0.282966	0.0719706	-0.0132504	0.146076	0.0992845	0.0518458	0.0711827	-0.0132504	-0.0281411	0.0190201	0.0417736	0.0244893	0.0757911	0.0238917	0.0120997	0.0315433	0.0647407	0.0647407	-0.0132504	-0.0132504	-0.0132504	-0.0132504	-0.0132504	-0.0132504	-0.0132504
multidrug efflux RND transporter permease subunit OqxB21 (133)	-0.0823197	-0.0835495	-0.0377456	-0.0457364	-0.402436	-0.412757	-0.407336	-0.135033	-0.174669	-0.0995064	-0.118249	-0.114455	-0.275111	-0.0210687	-0.441199	-0.172519	-0.195691	-0.183384	-0.138467	-0.0576465	-0.133841	-0.124448	-0.0125242	0.0422139	0.251621	0.0438485	0.0524055	0.138948	0.101786	0.0545431	0.109572	0.0644793	-0.03393	0.0670199	0.0303433	0.0678871	0.0683216	0.0668845	0.044381	0.130435	0.0417298	0.0417298	-0.0227269	-0.0227269	-0.0227269	-0.0227269	-0.0227269	-0.0227269	-0.0227269
FosA family fosfomycin resistance glutathione transferase.1 (134)	-0.070716	-0.0717724	-0.032425	-0.0392894	-0.345709	-0.354575	-0.349918	-0.115999	-0.150048	-0.0137226	-0.101887	-0.0992493	-0.238659	-0.0653196	-0.379786	-0.141828	-0.162067	-0.151603	-0.0751602	0.00372604	-0.131202	-0.121005	0.0267147	0.0814799	0.280512	0.0324794	0.0286031	0.0810155	0.0798869	0.0222626	0.118337	0.0647382	-0.0346524	0.0550043	-0.00100851	0.00503048	0.0506327	-0.0375398	-0.0349899	0.0761489	0.0261908	0.0261908	-0.0195233	-0.0195233	-0.0195233	-0.0195233	-0.0195233	-0.0195233	-0.0195233
Mph(A) family macrolide 2'-phosphotransferase (135)	-0.0420156	-0.0426432	-0.0192652	-0.0233436	-0.205401	-0.210669	-0.207902	-0.0689203	-0.0891503	-0.0753218	-0.079809	-0.0817109	-0.0416085	0.014381	0.112867	0.398	0.378552	0.379238	0.133011	0.0364142	0.0242537	0.0147868	0.0718842	0.0410434	0.181209	0.120242	-0.0115997	0.0356279	0.00140443	-0.0106895	0.0400228	-0.0115997	-0.0138222	0.0329997	-0.0115997	-0.0232018	-0.0231627	-0.0152121	-0.0193917	-0.0131969	-0.0115997	-0.0115997	-0.0115997	-0.0115997	-0.0115997	-0.0115997	-0.0115997	-0.0115997	-0.0115997
quaternary ammonium compound efflux SMR transporter QacE (136)	-0.0591415	-0.060025	-0.0271178	-0.0324887	-0.221502	-0.231237	-0.235476	-0.040949	-0.0589229	-0.00963431	-0.0233555	-0.0163355	-0.0595043	0.13163	0.0646695	0.467753	0.432013	0.425686	0.102947	0.0163971	0.0223217	0.0122892	0.0633552	0.0389171	0.253376	0.146207	-0.0163278	0.0666872	0.0719389	0.121749	-0.022827	-0.0163278	-0.016	0.0517827	0.0182732	0.0238041	0.0569654	0.16386	0.280063	0.0600075	0.117826	0.117826	-0.0163278	-0.0163278	-0.0163278	0.0292402	0.0292402	0.0292402	-0.0163278
sulfonamide-resistant dihydropteroate synthase Sul1 (137)	-0.000160455	0.00388938	-0.0320119	-0.0369765	-0.0772114	-0.0607941	-0.0906853	0.167437	0.175521	0.235907	0.148669	0.154513	0.00276918	0.218043	-0.0616086	0.332173	0.289696	0.295162	0.0826167	0.0343216	0.0175377	0.00312236	0.0395091	0.0642163	0.227971	0.0934849	-0.0192746	0.0230042	0.0646833	0.0819581	0.0732289	0.0276897	0.18577	0.0855818	0.0325261	0.0746581	0.0907351	0.113033	0.230875	0.0413909	0.0647892	0.0647892	-0.0192746	-0.0192746	-0.0192746	0.0235692	0.0235692	0.0235692	-0.0192746
quaternary ammonium compound efflux SMR transporter QacE delta 1 (138)	0.00802611	0.012963	-0.0337203	-0.0389046	-0.0554789	-0.0237784	-0.0298893	0.270407	0.216972	0.347629	0.221256	0.225683	0.046437	0.174154	-0.0349871	0.374836	0.344333	0.350676	0.0850711	0.0593998	0.0202327	0.00422041	0.0507575	0.0856334	0.264429	0.10436	-0.0203033	0.0180923	0.0531429	0.0539986	0.0952075	0.0578343	0.295099	0.126018	0.00780016	0.00499195	0.0317873	0.116713	0.212807	0.0290096	0.0850063	0.0850063	-0.0203033	-0.0203033	-0.0203033	0.015641	0.015641	0.015641	-0.0203033
carbapenem-hydrolyzing class A beta-lactamase KPC-33 (139)	-0.0380766	-0.0386454	-0.017459	-0.0211551	-0.186145	-0.190919	-0.188411	-0.0624589	-0.0807923	-0.072775	-0.0756681	-0.0776032	-0.107708	0.153072	-0.128094	-0.016661	-0.0285699	-0.027647	-0.0354935	-0.0381792	-0.0239359	-0.0294264	-0.0521517	-0.0685995	0.396811	-0.0471979	-0.0105122	0.109434	0.191515	0.190447	-0.0146965	-0.0105122	-0.0437295	-0.0123496	0.0661946	0.126846	0.119732	0.0313154	0.141058	0.0624236	0.0286444	0.0286444	-0.0105122	-0.0105122	-0.0105122	-0.0105122	-0.0105122	-0.0105122	-0.0105122
type A-1 chloramphenicol O-acetyltransferase (133)	-0.0423607	-0.0429935	-0.0194234	-0.0235354	-0.0993175	-0.103018	-0.154156	-0.0398667	0.0260594	-0.0486129	-0.0749516	-0.075444	0.0220926	0.0828899	-0.0624076	-0.0161074	-0.0147916	-0.0190711	0.00695531	0.0754741	-0.0215985	0.00379869	-0.0149446	-0.0277685	0.293084	-0.0708556	-0.011695	0.0563671	0.0500009	0.00410367	-0.0163501	-0.011695	0.0350482	0.103837	-0.011695	-0.0233924	-0.023353	0.0748421	-0.0285131	-0.0324872	-0.011695	-0.011695	-0.011695	-0.011695	-0.011695	-0.011695	-0.011695	-0.011695	-0.011695
trimethoprim-resistant dihydrofolate reductase DfrA12 (134)	-0.038132	-0.0387017	-0.0174844	-0.021186	-0.186416	-0.191197	-0.188685	-0.0625499	-0.08091	0.0405827	-0.0387115	-0.0376622	-0.062904	0.0470042	-0.106065	-0.0554615	-0.0749476	-0.0694169	-0.0137907	0.0132635	-0.0517839	-0.0503485	0.0306685	-0.0193465	0.34794	0.0314522	-0.0105275	0.036788	0.0100343	-0.0326881	-0.0147179	-0.0105275	-0.0639749	-0.035098	-0.0105275	-0.0210573	-0.0210217	-0.00995108	-0.0256667	-0.0292441	-0.0105275	-0.0105275	-0.0105275	-0.0105275	-0.0105275	-0.0105275	-0.0105275	-0.0105275	-0.0105275
ANT(3'')-Ia family aminoglycoside nucleotidyltransferase AadA8 (135)	-0.0417792	-0.0424033	-0.0191568	-0.0208088	-0.169593	-0.176555	-0.177423	-0.0653901	-0.0886487	-0.00401817	-0.0577168	-0.0576427	-0.101135	0.0589039	-0.147019	-0.0571214	-0.076753	-0.0742563	-0.0519079	-0.00810789	-0.0719609	-0.0675927	-0.007032	-0.0515315	0.321642	-0.0202595	-0.0115344	0.0516031	0.00365625	-0.0230921	-0.0161257	-0.0115344	-0.0700939	-0.038455	0.0348709	0.0442981	0.0954347	0.0260468	-0.00371857	0.0306994	0.0769382	0.0769382	-0.0115344	-0.0115344	-0.0115344	-0.0115344	-0.0115344	-0.0115344	-0.0115344
ANT(3'')-Ia family aminoglycoside nucleotidyltransferase AadA2 (136)	-0.0410737	-0.0416873	-0.0188333	-0.0203407	-0.163844	-0.170882	-0.172042	-0.0640594	-0.0871517	-0.00202371	-0.056665	-0.0566575	-0.099293	0.0595894	-0.14625	-0.0589659	-0.077903	-0.0751696	-0.0516658	-0.00669448	-0.0723784	-0.0679403	-0.00909857	-0.0494663	0.313006	-0.0218986	-0.0113397	0.0472672	0.00124637	-0.025299	-0.0158533	-0.0113397	-0.0689102	-0.0378056	0.0306064	0.0408618	0.0891345	0.0215118	-0.00553042	0.0266356	0.0688424	0.0688424	-0.0113397	-0.0113397	-0.0113397	-0.0113397	-0.0113397	-0.0113397	-0.0113397
aminoglycoside O-phosphotransferase APH(4)-Ia (137)	-0.0215323	-0.021854	-0.00987308	-0.0119632	-0.105265	-0.107965	-0.106546	-0.0353205	-0.0456881	-0.0411543	-0.0427903	-0.0438846	-0.0773212	0.0733478	-0.115802	-0.0543565	-0.0592847	-0.056917	-0.0638094	-0.0294418	-0.0796519	-0.0694213	-0.0416641	-0.0438323	0.22255	-0.0574044	-0.00594465	0.0275003	-0.0309295	-0.0315778	-0.0083109	-0.00594465	-0.0361252	-0.0198191	-0.00594465	-0.0118906	-0.0118705	-0.0169585	-0.0144934	-0.0165135	-0.00594465	-0.00594465	-0.00594465	-0.00594465	-0.00594465	-0.00594465	-0.00594465	-0.00594465	-0.00594465
aminoglycoside N-acetyltransferase AAC(3)-IVa (138)	-0.021194	-0.0215106	-0.00971796	-0.0117753	-0.103611	-0.106268	-0.104872	-0.0347656	-0.0449702	-0.0405077	-0.042118	-0.0431951	-0.0761064	0.0724181	-0.113983	-0.0535025	-0.0583532	-0.0560227	-0.0628068	-0.0289793	-0.0784005	-0.0683306	-0.0410095	-0.0453228	0.22792	-0.0565025	-0.00585126	0.0262891	-0.029268	-0.0304314	-0.00818032	-0.00585126	-0.0355576	-0.0195077	-0.00585126	-0.0117037	-0.011684	-0.0166921	-0.0142657	-0.016254	-0.00585126	-0.00585126	-0.00585126	-0.00585126	-0.00585126	-0.00585126	-0.00585126	-0.00585126	-0.00585126
quaternary ammonium compound efflux SMR transporter QacF (139)	-0.0252274	-0.0256042	-0.0115673	-0.0140162	-0.123329	-0.126492	-0.12483	-0.0413817	-0.0535284	-0.0482165	-0.0501333	-0.0514154	-0.0396075	0.14884	-0.00866441	0.0240594	0.0131849	-0.00120714	-0.0607965	-0.0344942	-0.0756147	-0.0629013	-0.0259615	0.00892865	0.123643	-0.0480296	-0.00696479	0.118473	0.102453	0.08549	-0.00973709	-0.00696479	-0.013992	-0.0232201	-0.00696479	-0.013931	-0.0139075	0.24415	0.331534	0.0644002	0.214694	0.214694	-0.00696479	-0.00696479	-0.00696479	-0.00696479	-0.00696479	-0.00696479	-0.00696479
sulfonamide-resistant dihydropteroate synthase Sul3 (133)	-0.0241528	-0.0245136	-0.0110746	-0.0134192	-0.118076	-0.121104	-0.119513	-0.039619	-0.0512483	-0.0461627	-0.0479979	-0.0492254	-0.0321945	0.0759424	0.013682	0.0287941	0.0191932	0.00685217	-0.0350513	-0.0330249	-0.0186662	-0.0144451	-0.0221063	0.0183419	0.183904	-0.0556734	-0.00666812	0.0603816	0.0640835	0.0236843	-0.00932233	-0.00666812	-0.0297259	-0.022231	-0.00666812	-0.0133377	-0.0133151	-0.0190224	-0.0162573	-0.0185232	-0.00666812	-0.00666812	-0.00666812	-0.00666812	-0.00666812	-0.00666812	-0.00666812	-0.00666812	-0.00666812
class A beta-lactamase SHV-200 (134)	-0.0457628	-0.0464465	-0.0209834	-0.0254256	-0.217839	-0.227271	-0.223662	-0.0750671	-0.0971013	-0.0365396	-0.066252	-0.0655708	-0.152282	0.0789968	-0.222315	-0.0800259	-0.0982533	-0.0901678	-0.0658566	0.000358694	-0.0690116	-0.0685512	-0.0165201	0.0290708	0.363512	-0.00735421	0.0040189	0.126416	0.0741376	0.0396645	0.00350645	-0.0126342	-0.0597761	-0.0113639	-0.0126342	-0.0252711	0.0122126	-0.0178651	0.0999156	-0.0350963	-0.0126342	-0.0126342	-0.0126342	-0.0126342	-0.0126342	0.0238406	0.0238406	0.0238406	-0.0126342
trimethoprim-resistant dihydrofolate reductase DfrA16 (135)	-0.00480628	-0.00487807	-0.00220379	-0.00267034	-0.0234964	-0.024099	-0.0237825	-0.00788398	-0.0101981	-0.00918614	-0.00955132	-0.00979559	-0.017259	0.125587	-0.0258485	-0.012133	-0.0132331	-0.0127046	-0.014243	0.0298958	0.0129273	0.0127805	-0.00929994	-0.0131424	0.0709736	-0.0128134	-0.00132692	-0.00842375	-0.00993114	-0.00872307	-0.00185509	-0.00132692	-0.00806359	-0.00442386	-0.00132692	-0.00265412	-0.00264964	-0.00378536	-0.00323511	-0.00368601	-0.00132692	-0.00132692	-0.00132692	-0.00132692	-0.00132692	-0.00132692	-0.00132692	-0.00132692	-0.00132692
class A beta-lactamase TEM-219 (136)	-0.0293682	-0.027584	-0.0304741	-0.0351693	-0.172594	-0.151119	-0.158388	0.0952616	0.039162	0.0737071	0.0476313	0.0528853	0.0584459	0.242715	0.0738256	0.117439	0.112365	0.123462	0.0969303	0.0560921	0.172606	0.139609	0.235798	0.160946	0.276557	0.134211	0.0206255	0.0743323	0.26752	0.283535	0.0747648	0.062738	0.145263	0.077167	-0.0183487	-0.0367012	-0.0090906	0.121741	0.164185	0.00129492	0.0487793	0.0487793	-0.0183487	-0.0183487	-0.0183487	-0.0183487	-0.0183487	-0.0183487	-0.0183487
ANT(3'')-Ia family aminoglycoside nucleotidyltransferase AadA1 (137)	0.0475236	0.0547911	-0.0249538	-0.0296982	0.0675635	0.117192	0.111568	0.35505	0.35728	0.405648	0.299226	0.311446	0.100279	0.138743	-0.125144	-0.0773459	-0.0924292	-0.0895659	-0.0322786	0.0108424	0.056253	0.0504869	-0.031379	-0.00669441	0.273533	-0.0580646	-0.0150249	-0.00714119	0.0641372	0.00999855	-0.0210055	-0.0150249	0.248884	-0.0121438	-0.0150249	-0.0300529	-0.00220456	-0.00800248	-0.0366316	-0.00748215	-0.0150249	-0.0150249	-0.0150249	-0.0150249	-0.0150249	-0.0150249	-0.0150249	-0.0150249	-0.0150249
oxacillin-hydrolyzing class D beta-lactamase OXA-9 (138)	-0.0269069	-0.0273089	-0.0123375	-0.0149494	-0.13154	-0.134913	-0.133141	-0.0441368	-0.0570922	0.0168048	-7.82302e-05	0.00833426	-0.0834506	0.0532926	-0.0772776	-0.0318295	-0.0455021	-0.0438173	-0.0174857	-0.0171761	0.0950915	0.0728324	-0.0130459	-0.00941988	0.351425	-0.0235436	-0.00742849	-0.00388016	0.150292	0.0822977	-0.0103854	-0.00742849	-0.0451424	-0.0247661	-0.00742849	-0.0148585	-0.0148335	-0.00478803	-0.0181111	0.00758915	-0.00742849	-0.00742849	-0.00742849	-0.00742849	-0.00742849	-0.00742849	-0.00742849	-0.00742849	-0.00742849
trimethoprim-resistant dihydrofolate reductase DfrA18 (139)	-0.0136122	-0.0138155	-0.00624151	-0.00756285	-0.0404716	-0.0470426	-0.067356	-0.0223287	-0.0288828	-0.0260167	0.01369	0.0117348	-0.0488805	0.0931358	-0.0732073	-0.0343628	-0.0374783	-0.0359814	-0.0403386	0.0192998	0.020364	0.0131226	-0.026339	-0.0372216	-0.0032708	-0.0362896	-0.00375806	0.0160971	-0.0281266	-0.0247052	-0.00525394	-0.00375806	-0.0228374	-0.0125291	0.267453	0.42409	0.437006	0.035027	-0.00916238	0.181118	-0.00375806	-0.00375806	-0.00375806	-0.00375806	-0.00375806	-0.00375806	-0.00375806	-0.00375806	-0.00375806
type A-2 chloramphenicol O-acetyltransferase CatII (133)	-0.0146287	-0.0148472	-0.0067076	-0.00812762	-0.0715151	-0.0733493	-0.0723859	-0.0239962	-0.0310397	-0.0279595	-0.029071	-0.0298145	-0.0211809	0.0802405	-0.0617135	0.0163725	0.00549293	0.0139201	-0.0274383	0.0384046	0.0325314	0.0234622	0.00847749	0.013662	0.0197987	0.0433857	-0.0040387	0.0261162	0.0330265	0.00648821	-0.00564628	-0.0040387	-0.0245429	-0.0134647	-0.0040387	-0.00807825	-0.00806462	0.0203577	-0.00984659	-0.011219	-0.0040387	-0.0040387	-0.0040387	-0.0040387	-0.0040387	-0.0040387	-0.0040387	-0.0040387	-0.0040387
EreA family erythromycin esterase (134)	-0.0117833	-0.0119593	-0.00540292	-0.00654674	-0.0576049	-0.0590823	-0.0583063	-0.0193287	-0.0250022	0.136089	0.0493109	0.0567077	-0.0423131	0.115073	-0.0633715	-0.0297459	-0.0324428	-0.0311471	0.00861023	0.08587	0.0527592	0.0388952	0.0485836	0.0614866	0.0438552	0.0266225	-0.00325314	-0.00537556	0.0381495	-0.0213859	-0.00454804	-0.00325314	-0.0197691	-0.0108457	-0.00325314	-0.00650697	-0.00649599	0.0344796	-0.00793136	-0.00903681	-0.00325314	-0.00325314	-0.00325314	-0.00325314	-0.00325314	-0.00325314	-0.00325314	-0.00325314	-0.00325314
AAC(3)-II family aminoglycoside N-acetyltransferase (135)	-0.00807448	-0.0081951	-0.00370234	-0.00448614	-0.0394736	-0.040486	-0.0399543	-0.013245	-0.0171327	-0.0154326	-0.0160461	-0.0164565	-0.028995	0.169468	-0.0434252	-0.0203833	-0.0222314	-0.0213435	-0.0239281	0.0105058	0.0360966	0.0274304	-0.0156238	-0.0220791	0.00674362	-0.0215263	-0.00222921	0.00654803	-0.0166842	-0.0146546	-0.00311653	-0.00222921	-0.0135467	-0.00743202	-0.00222921	-0.00445889	-0.00445137	0.0529359	-0.00543495	-0.00619245	-0.00222921	-0.00222921	-0.00222921	-0.00222921	-0.00222921	-0.00222921	-0.00222921	-0.00222921	-0.00222921
NAD(+)--rifampin ADP-ribosyltransferase (136)	-0.00826688	-0.00839037	-0.00379056	-0.00459304	-0.0404142	-0.0414507	-0.0409063	-0.0135606	-0.017541	-0.0158003	-0.0164284	-0.0168486	-0.0296859	0.161427	-0.0444599	-0.020869	-0.0227611	-0.0218521	-0.0244983	0.014174	0.0368166	0.0276648	-0.0159961	-0.0226052	0.00838711	-0.0220392	-0.00228233	0.00963881	-0.0170817	-0.0150038	-0.0031908	-0.00228233	-0.0138695	-0.00760912	-0.00228233	-0.00456514	-0.00455743	0.062604	-0.00556445	-0.00634001	-0.00228233	-0.00228233	-0.00228233	-0.00228233	-0.00228233	-0.00228233	-0.00228233	-0.00228233	-0.00228233
aminoglycoside 6'-N-acetyltransferase (137)	-0.00810163	-0.00822266	-0.00371479	-0.00450122	-0.0396064	-0.0406222	-0.0400886	-0.0132895	-0.0171903	-0.0154845	-0.0161001	-0.0165118	-0.0290925	0.170647	-0.0435712	-0.0204519	-0.0223061	-0.0214153	-0.0240086	0.0134186	0.0359918	0.0274789	-0.0156763	-0.0221534	0.0108659	-0.0215987	-0.0022367	0.00730873	-0.0167403	-0.0147039	-0.00312701	-0.0022367	-0.0135923	-0.00745701	-0.0022367	-0.00447388	-0.00446633	0.0552299	-0.00545322	-0.00621328	-0.0022367	-0.0022367	-0.0022367	-0.0022367	-0.0022367	-0.0022367	-0.0022367	-0.0022367	-0.0022367
aminoglycoside N-acetyltransferase AAC(6')-IIc (138)	-0.00817476	-0.00829688	-0.00374832	-0.00454185	-0.0399639	-0.0409888	-0.0404505	-0.0134095	-0.0173455	-0.0156243	-0.0162454	-0.0166608	-0.0293551	0.169396	-0.0439645	-0.0206365	-0.0225075	-0.0216086	-0.0242253	0.0155378	0.0365295	0.0278483	-0.0158178	-0.0223533	0.0131101	-0.0217936	-0.00225689	0.0056076	-0.0168914	-0.0148366	-0.00315524	-0.00225689	-0.013715	-0.00752433	-0.00225689	-0.00451427	-0.00450665	0.0506665	-0.00550245	-0.00626936	-0.00225689	-0.00225689	-0.00225689	-0.00225689	-0.00225689	-0.00225689	-0.00225689	-0.00225689	-0.00225689
tetracycline efflux MFS transporter Tet(D) (139)	-0.0120311	-0.0122109	-0.00551656	-0.00668443	-0.0588165	-0.060325	-0.0595326	-0.0197353	-0.0255281	-0.0229949	-0.023909	-0.0245204	-0.0432031	-0.0318264	-0.057123	-0.0214485	-0.0239601	-0.0232791	-0.0259316	0.013354	-0.0210404	-0.0186067	-0.0211091	0.000326686	0.212257	-0.0277459	-0.00332156	-0.00390952	0.0255106	0.0121059	-0.0046437	-0.00332156	-0.0201849	-0.0110739	-0.00332156	-0.00664383	-0.00663262	-0.00947555	-0.00809817	-0.00922687	-0.00332156	-0.00332156	-0.00332156	-0.00332156	-0.00332156	-0.00332156	-0.00332156	-0.00332156	-0.00332156
subclass B1 metallo-beta-lactamase VIM-29 (133)	-0.00556943	-0.00565263	-0.00255372	-0.00309435	-0.0272272	-0.0279255	-0.0275587	-0.00913582	-0.0118174	-0.0106447	-0.0110679	-0.011351	-0.0199995	-0.014733	-0.0299528	-0.0140596	-0.0153343	-0.0147218	-0.0165046	0.00439577	-0.0092143	-0.00968413	-0.0107766	0.0699738	0.0965156	-0.0148479	-0.00153761	-0.0097613	0.0380688	-0.0101081	-0.00214965	-0.00153761	-0.00934395	-0.00512629	-0.00153761	-0.00307555	-0.00307036	-0.00438641	-0.00374879	-0.00427129	-0.00153761	-0.00153761	-0.00153761	-0.00153761	-0.00153761	-0.00153761	-0.00153761	-0.00153761	-0.00153761
aminoglycoside O-phosphotransferase APH(3')-XV (134)	-0.00396294	-0.00402214	-0.0018171	-0.00220179	-0.0193736	-0.0198705	-0.0196095	-0.00650061	-0.00840872	-0.00757429	-0.0078754	-0.0080768	-0.0142307	-0.0104833	-0.021313	-0.0100041	-0.0109111	-0.0104754	-0.0117439	-0.00541866	-0.0146596	-0.0127767	-0.00766812	0.0802777	0.102688	-0.0105651	-0.00109409	-0.00694567	0.0448277	-0.00719247	-0.00152959	-0.00109409	-0.00664871	-0.00364763	-0.00109409	-0.00218842	-0.00218472	-0.00312116	-0.00266746	-0.00303925	-0.00109409	-0.00109409	-0.00109409	-0.00109409	-0.00109409	-0.00109409	-0.00109409	-0.00109409	-0.00109409
type B-2 chloramphenicol O-acetyltransferase CatB2 (135)	-0.00396294	-0.00402214	-0.0018171	-0.00220179	-0.0193736	-0.0198705	-0.0196095	-0.00650061	-0.00840872	-0.00757429	-0.0078754	-0.0080768	-0.0142307	-0.0104833	-0.021313	-0.0100041	-0.0109111	-0.0104754	-0.0117439	-0.00541866	-0.0146596	-0.0127767	-0.00766812	0.0802777	0.102688	-0.0105651	-0.00109409	-0.00694567	0.0448277	-0.00719247	-0.00152959	-0.00109409	-0.00664871	-0.00364763	-0.00109409	-0.00218842	-0.00218472	-0.00312116	-0.00266746	-0.00303925	-0.00109409	-0.00109409	-0.00109409	-0.00109409	-0.00109409	-0.00109409	-0.00109409	-0.00109409	-0.00109409
bifunctional putative esterase EstX/streptothricin N-acetyltransferase Sat1 (136)	-0.0169741	-0.0154163	-0.00778303	-0.00943072	-0.0361371	-0.0457811	-0.0375219	0.0320559	0.0209758	0.0939875	0.11535	0.131417	0.119389	-0.0180887	0.090928	-0.0290896	-0.0352512	-0.0324676	0.218062	0.228732	0.233445	0.25407	0.0204372	0.0188628	-0.0306515	0.0605892	-0.00468622	-0.0141774	-0.0174995	-0.0308068	-0.00655155	-0.00468622	-0.0120751	-0.0156235	-0.00468622	-0.00937344	-0.00935762	-0.0133686	-0.0114253	-0.0130177	-0.00468622	-0.00468622	-0.00468622	-0.00468622	-0.00468622	-0.00468622	-0.00468622	-0.00468622	-0.00468622
trimethoprim-resistant dihydrofolate reductase DfrA15 (137)	-0.0188446	-0.0180178	-0.0086407	-0.01047	-0.0624247	-0.0696651	-0.063987	0.00711933	-0.0038	0.0749305	0.0760627	0.0860014	0.0844138	-0.000995533	0.0341418	-0.0415064	-0.046823	-0.0443465	0.103208	0.144363	0.115611	0.126211	0.0149445	0.0101143	0.0195981	0.0722413	-0.00520263	0.065659	0.00133654	-0.0197173	-0.00727352	-0.00520263	0.128791	0.206618	-0.00520263	-0.0104064	-0.0103888	0.15195	0.0551982	-0.0144522	-0.00520263	-0.00520263	-0.00520263	-0.00520263	-0.00520263	-0.00520263	-0.00520263	-0.00520263	-0.00520263
trimethoprim-resistant dihydrofolate reductase DfrA1 (138)	-0.0215278	-0.020676	-0.009871	-0.0119607	-0.0617506	-0.0737409	-0.0674571	0.0264604	0.0130968	0.0695351	0.0767567	0.090121	0.121591	-0.0192029	0.100859	-0.0423027	-0.0492222	-0.0460524	0.135428	0.143059	0.131046	0.14732	0.0122229	-0.00921507	-0.0233165	0.0304276	-0.0059434	0.00145985	-0.0261161	-0.037217	-0.00830915	-0.0059434	0.158408	0.227463	-0.0059434	-0.0118881	-0.011868	0.0293046	-0.00579944	-0.01651	-0.0059434	-0.0059434	-0.0059434	-0.0059434	-0.0059434	-0.0059434	-0.0059434	-0.0059434	-0.0059434
trimethoprim-resistant repeat-containing dihydrofolate reductase DfrA1 (139)	-0.0196445	-0.0185487	-0.00900748	-0.0109144	-0.0548843	-0.0648125	-0.0579072	0.0224967	0.0103822	0.0855051	0.0936553	0.10694	0.127599	-0.0238399	0.0857019	-0.0399002	-0.0459997	-0.0431937	0.115228	0.145785	0.124546	0.138096	0.00850088	-0.00393093	-0.014087	0.0437657	-0.00542347	-0.0127733	-0.0192763	-0.0356535	-0.00758226	-0.00542347	0.143593	0.20419	-0.00542347	-0.0108481	-0.0108298	-0.0154718	-0.0132228	-0.0150657	-0.00542347	-0.00542347	-0.00542347	-0.00542347	-0.00542347	-0.00542347	-0.00542347	-0.00542347	-0.00542347
cephalosporin-hydrolyzing class C beta-lactamase ACT-7 (133)	-0.0286903	-0.0291189	-0.0131552	-0.0159402	-0.140258	-0.143855	-0.141966	-0.0470621	-0.0608762	-0.0330992	-0.0388571	-0.0380236	-0.103025	0.0431163	-0.154299	-0.0724262	-0.0789927	-0.0758379	-0.0719294	-0.0294517	-0.0164403	-0.0223684	-0.03818	-0.0563935	-0.0295314	-0.0448959	-0.00792084	0.0664953	0.0689232	0.0523486	-0.0110737	-0.00792084	-0.0481343	-0.0264075	-0.00792084	0.0724807	-0.0158166	0.138346	0.0932897	-0.0220031	-0.00792084	-0.00792084	-0.00792084	-0.00792084	-0.00792084	-0.00792084	-0.00792084	-0.00792084	-0.00792084
fosfomycin resistance glutathione transferase FosA2 (134)	-0.0284771	-0.0289025	-0.0130574	-0.0158217	-0.139216	-0.142786	-0.140911	-0.0467125	-0.0604239	-0.0316098	-0.0375296	-0.0365712	-0.10226	0.105073	-0.153152	-0.0718881	-0.0784058	-0.0752744	-0.0806178	-0.0281016	-0.0174781	-0.0230443	-0.0444798	-0.0636181	-0.0145051	-0.0400124	-0.00786199	0.0550165	0.0540518	0.0289995	-0.0109914	-0.00786199	-0.0150021	0.00618486	-0.00786199	0.0550798	-0.0156991	0.224603	0.141182	-0.0218396	-0.00786199	-0.00786199	-0.00786199	-0.00786199	-0.00786199	-0.00786199	-0.00786199	-0.00786199	-0.00786199
multidrug efflux SMR transporter Smr (135)	-0.00396294	-0.00402214	-0.0018171	-0.00220179	-0.0193736	-0.0198705	-0.0196095	-0.00650061	-0.00840872	-0.00757429	-0.0078754	-0.0080768	-0.0142307	-0.0104833	-0.021313	-0.0100041	-0.0109111	-0.0104754	-0.0117439	-0.00541866	-0.0146596	-0.0127767	-0.00766812	-0.0108364	-0.0164516	-0.0105651	-0.00109409	-0.00694567	-0.00818857	-0.00719247	-0.00152959	-0.00109409	-0.00664871	-0.00364763	-0.00109409	-0.00218842	-0.00218472	-0.00312116	-0.00266746	-0.00303925	-0.00109409	-0.00109409	-0.00109409	-0.00109409	-0.00109409	-0.00109409	-0.00109409	-0.00109409	-0.00109409
quinolone resistance pentapeptide repeat protein QnrA4 (136)	-0.0078994	-0.0080174	-0.00362206	-0.00438886	-0.0386177	-0.0396081	-0.0390879	-0.0129578	-0.0167612	-0.015098	-0.0156982	-0.0160996	-0.0283663	-0.0208966	-0.0424836	-0.0199414	-0.0217493	-0.0208807	-0.0234093	0.0142106	-0.0055069	-0.00824249	-0.015285	-0.0216004	-0.015663	-0.0210595	-0.00218087	-0.0138449	-0.0163224	-0.0143369	-0.00304896	-0.00218087	-0.013253	-0.00727087	0.0452346	0.474401	0.490057	-0.00622145	-0.0053171	0.225839	-0.00218087	-0.00218087	-0.00218087	-0.00218087	-0.00218087	-0.00218087	-0.00218087	-0.00218087	-0.00218087
aminoglycoside N-acetyltransferase AAC(6')-Il (137)	-0.00532885	-0.00540846	-0.00244341	-0.00296068	-0.0260511	-0.0267192	-0.0263683	-0.00874118	-0.011307	-0.0101849	-0.0105898	-0.0108606	-0.0191356	-0.0140966	-0.028659	-0.0134522	-0.0146719	-0.0140859	-0.0157916	0.025725	0.0115867	0.00555439	-0.0103111	-0.0145714	0.000487138	-0.0142065	-0.00147119	-0.00933964	-0.0110109	-0.00967151	-0.00205679	-0.00147119	-0.00894033	-0.00490485	-0.00147119	-0.0029427	-0.00293773	-0.00419693	-0.00358686	-0.00408678	-0.00147119	-0.00147119	-0.00147119	-0.00147119	-0.00147119	-0.00147119	-0.00147119	-0.00147119	-0.00147119
[truncated: 103 more columns]
