# Supplementary material for: Prediction of Antimicrobial Resistance in Gram-Negative Bacteria From Whole-Genome Sequencing Data
Source: Front Microbiol. 2020 May 25;11:1013. doi: 10.3389/fmicb.2020.01013 (PMC7262952; doi:10.3389/fmicb.2020.01013)
Supplement: Supplementary file 3 [file Data_Sheet_1.zip › Table_5.XLSX]

## Sheet: TableS5-8ABx51models-performanc
Table S5. Performance of all prediction models trained using the finalized hyperparameters.
run	AB	TP	FN	TN	FP	sens	spec	PPV	NPV	accuracy	precision	MCC	AUC	PR_AUC
8	cefepime	105	27	61	21	0.795455	0.743902	0.833333	0.693182	0.775701	0.795455	0.532897	0.848485	0.890548
47	cefepime	110	22	54	28	0.833333	0.658537	0.797101	0.710526	0.766355	0.833333	0.499687	0.854536	0.904638
31	cefepime	115	17	51	31	0.871212	0.621951	0.787671	0.75	0.775701	0.871212	0.514937	0.860172	0.913103
50	cefepime	109	23	62	20	0.825758	0.756098	0.844961	0.729412	0.799065	0.825758	0.578102	0.866547	0.922122
12	cefepime	111	21	58	24	0.840909	0.707317	0.822222	0.734177	0.78972	0.840909	0.552298	0.868487	0.911714
36	cefepime	109	23	57	25	0.825758	0.695122	0.813433	0.7125	0.775701	0.825758	0.5234	0.86881	0.923021
3	cefepime	116	16	57	25	0.878788	0.695122	0.822695	0.780822	0.808411	0.878788	0.588527	0.86918	0.918253
15	cefepime	111	21	56	26	0.840909	0.682927	0.810219	0.727273	0.780374	0.840909	0.53062	0.870334	0.913823
30	cefepime	112	20	56	26	0.848485	0.682927	0.811594	0.736842	0.785047	0.848485	0.539857	0.871351	0.91601
39	cefepime	117	15	53	29	0.886364	0.646341	0.80137	0.779412	0.794393	0.886364	0.556224	0.873383	0.909243
16	cefepime	111	21	55	27	0.840909	0.670732	0.804348	0.723684	0.775701	0.840909	0.519772	0.874307	0.926204
11	cefepime	107	25	59	23	0.810606	0.719512	0.823077	0.702381	0.775701	0.810606	0.527783	0.875739	0.921194
41	cefepime	119	13	53	29	0.901515	0.646341	0.804054	0.80303	0.803738	0.901515	0.576711	0.876386	0.912419
26	cefepime	118	14	56	26	0.893939	0.682927	0.819444	0.8	0.813084	0.893939	0.597776	0.878049	0.918122
9	cefepime	110	22	60	22	0.833333	0.731707	0.833333	0.731707	0.794393	0.833333	0.565041	0.878973	0.929379
34	cefepime	119	13	56	26	0.901515	0.682927	0.82069	0.811594	0.817757	0.901515	0.607892	0.87925	0.921507
10	cefepime	116	16	56	26	0.878788	0.682927	0.816901	0.777778	0.803738	0.878788	0.577962	0.879804	0.923771
1	cefepime	114	18	61	21	0.863636	0.743902	0.844444	0.772152	0.817757	0.863636	0.612051	0.880636	0.917794
48	cefepime	115	17	58	24	0.871212	0.707317	0.827338	0.773333	0.808411	0.871212	0.589496	0.882761	0.922823
13	cefepime	114	18	59	23	0.863636	0.719512	0.832117	0.766234	0.808411	0.863636	0.590701	0.884008	0.925542
35	cefepime	117	15	56	26	0.886364	0.682927	0.818182	0.788732	0.808411	0.886364	0.587801	0.886595	0.926854
27	cefepime	115	17	61	21	0.871212	0.743902	0.845588	0.782051	0.82243	0.871212	0.621345	0.886641	0.923959
24	cefepime	111	21	60	22	0.840909	0.731707	0.834586	0.740741	0.799065	0.840909	0.57397	0.888489	0.920514
33	cefepime	114	18	59	23	0.863636	0.719512	0.832117	0.766234	0.808411	0.863636	0.590701	0.888489	0.934155
17	cefepime	113	19	63	19	0.856061	0.768293	0.856061	0.768293	0.82243	0.856061	0.624353	0.88932	0.932391
25	cefepime	113	19	63	19	0.856061	0.768293	0.856061	0.768293	0.82243	0.856061	0.624353	0.889366	0.91734
22	cefepime	119	13	58	24	0.901515	0.707317	0.832168	0.816901	0.827103	0.901515	0.628629	0.889967	0.92784
6	cefepime	117	15	57	25	0.886364	0.695122	0.823944	0.791667	0.813084	0.886364	0.598305	0.891537	0.923766
14	cefepime	119	13	55	27	0.901515	0.670732	0.815068	0.808824	0.813084	0.901515	0.597512	0.892184	0.931742
38	cefepime	118	14	59	23	0.893939	0.719512	0.836879	0.808219	0.827103	0.893939	0.629076	0.894309	0.931064
20	cefepime	110	22	60	22	0.833333	0.731707	0.833333	0.731707	0.794393	0.833333	0.565041	0.898097	0.938129
4	cefepime	118	14	60	22	0.893939	0.731707	0.842857	0.810811	0.831776	0.893939	0.639504	0.900222	0.932188
29	cefepime	117	15	62	20	0.886364	0.756098	0.854015	0.805195	0.836449	0.886364	0.650781	0.900591	0.933985
7	cefepime	117	15	62	20	0.886364	0.756098	0.854015	0.805195	0.836449	0.886364	0.650781	0.902993	0.939755
43	cefepime	112	20	64	18	0.848485	0.780488	0.861538	0.761905	0.82243	0.848485	0.626202	0.904194	0.940996
45	cefepime	123	9	54	28	0.931818	0.658537	0.81457	0.857143	0.827103	0.931818	0.629721	0.904887	0.937967
21	cefepime	112	20	65	17	0.848485	0.792683	0.868217	0.764706	0.827103	0.848485	0.637032	0.905765	0.943089
51	cefepime	121	11	60	22	0.916667	0.731707	0.846154	0.84507	0.845794	0.916667	0.669456	0.905904	0.937493
42	cefepime	115	17	68	14	0.871212	0.829268	0.891473	0.8	0.85514	0.871212	0.695962	0.907243	0.947311
49	cefepime	114	18	63	19	0.863636	0.768293	0.857143	0.777778	0.827103	0.863636	0.633423	0.910107	0.938989
44	cefepime	112	20	67	15	0.848485	0.817073	0.88189	0.770115	0.836449	0.848485	0.658747	0.910708	0.944952
23	cefepime	114	18	64	18	0.863636	0.780488	0.863636	0.780488	0.831776	0.863636	0.644124	0.910708	0.947196
5	cefepime	112	20	68	14	0.848485	0.829268	0.888889	0.772727	0.841121	0.848485	0.669636	0.910892	0.949819
37	cefepime	118	14	62	20	0.893939	0.756098	0.855072	0.815789	0.841121	0.893939	0.660367	0.913803	0.947431
19	cefepime	117	15	68	14	0.886364	0.829268	0.89313	0.819277	0.864486	0.886364	0.714018	0.913987	0.947757
18	cefepime	117	15	64	18	0.886364	0.780488	0.866667	0.810127	0.845794	0.886364	0.671804	0.914311	0.943027
32	cefepime	118	14	64	18	0.893939	0.780488	0.867647	0.820513	0.850467	0.893939	0.681259	0.920177	0.95651
28	cefepime	119	13	62	20	0.901515	0.756098	0.856115	0.826667	0.845794	0.901515	0.670079	0.926367	0.954025
2	cefepime	125	7	59	23	0.94697	0.719512	0.844595	0.893939	0.859813	0.94697	0.701584	0.930756	0.95929
40	cefepime	117	15	64	18	0.886364	0.780488	0.866667	0.810127	0.845794	0.886364	0.671804	0.931633	0.957104
46	cefepime	117	15	63	19	0.886364	0.768293	0.860294	0.807692	0.841121	0.886364	0.661288	0.933389	0.959642
37	cefotaxime	39	6	3	12	0.866667	0.2	0.764706	0.333333	0.7	0.866667	0.0808452	0.617778	0.850472
47	cefotaxime	35	10	4	11	0.777778	0.266667	0.76087	0.285714	0.65	0.777778	0.0455016	0.631852	0.848194
44	cefotaxime	38	7	5	10	0.844444	0.333333	0.791667	0.416667	0.716667	0.844444	0.19245	0.668148	0.878245
14	cefotaxime	41	4	4	11	0.911111	0.266667	0.788462	0.5	0.75	0.911111	0.226455	0.674074	0.869187
43	cefotaxime	42	3	5	10	0.933333	0.333333	0.807692	0.625	0.783333	0.933333	0.339683	0.711852	0.879709
34	cefotaxime	41	4	5	10	0.911111	0.333333	0.803922	0.555556	0.766667	0.911111	0.296432	0.718519	0.879735
13	cefotaxime	35	10	8	7	0.777778	0.533333	0.833333	0.444444	0.716667	0.777778	0.293972	0.725185	0.887214
42	cefotaxime	41	4	6	9	0.911111	0.4	0.82	0.6	0.783333	0.911111	0.361478	0.725185	0.889017
11	cefotaxime	40	5	6	9	0.888889	0.4	0.816327	0.545455	0.766667	0.888889	0.323287	0.737037	0.85268
29	cefotaxime	39	6	7	8	0.866667	0.466667	0.829787	0.538462	0.766667	0.866667	0.350356	0.737778	0.893362
24	cefotaxime	39	6	7	8	0.866667	0.466667	0.829787	0.538462	0.766667	0.866667	0.350356	0.745926	0.897606
15	cefotaxime	38	7	5	10	0.844444	0.333333	0.791667	0.416667	0.716667	0.844444	0.19245	0.746667	0.905659
49	cefotaxime	39	6	9	6	0.866667	0.6	0.866667	0.6	0.8	0.866667	0.466667	0.748148	0.893322
18	cefotaxime	40	5	3	12	0.888889	0.2	0.769231	0.375	0.716667	0.888889	0.113228	0.752593	0.902772
20	cefotaxime	34	11	10	5	0.755556	0.666667	0.871795	0.47619	0.733333	0.755556	0.383311	0.758519	0.901878
4	cefotaxime	38	7	10	5	0.844444	0.666667	0.883721	0.588235	0.8	0.844444	0.491144	0.777037	0.913614
9	cefotaxime	39	6	9	6	0.866667	0.6	0.866667	0.6	0.8	0.866667	0.466667	0.783704	0.898532
31	cefotaxime	41	4	7	8	0.911111	0.466667	0.836735	0.636364	0.8	0.911111	0.42276	0.783704	0.91714
39	cefotaxime	40	5	8	7	0.888889	0.533333	0.851064	0.615385	0.8	0.888889	0.443785	0.784444	0.919535
2	cefotaxime	37	8	7	8	0.822222	0.466667	0.822222	0.466667	0.733333	0.822222	0.288889	0.784444	0.925914
35	cefotaxime	37	8	10	5	0.822222	0.666667	0.880952	0.555556	0.783333	0.822222	0.461957	0.784444	0.915567
1	cefotaxime	36	9	6	9	0.8	0.4	0.8	0.4	0.7	0.8	0.2	0.791111	0.933492
50	cefotaxime	42	3	6	9	0.933333	0.4	0.823529	0.666667	0.8	0.933333	0.404226	0.792593	0.919794
8	cefotaxime	42	3	5	10	0.933333	0.333333	0.807692	0.625	0.783333	0.933333	0.339683	0.795556	0.911083
27	cefotaxime	41	4	8	7	0.911111	0.533333	0.854167	0.666667	0.816667	0.911111	0.481125	0.795556	0.917594
12	cefotaxime	42	3	8	7	0.933333	0.533333	0.857143	0.727273	0.833333	0.933333	0.522233	0.798519	0.916055
38	cefotaxime	42	3	7	8	0.933333	0.466667	0.84	0.7	0.816667	0.933333	0.464758	0.802963	0.925713
3	cefotaxime	40	5	6	9	0.888889	0.4	0.816327	0.545455	0.766667	0.888889	0.323287	0.804444	0.917009
5	cefotaxime	41	4	7	8	0.911111	0.466667	0.836735	0.636364	0.8	0.911111	0.42276	0.808889	0.93295
40	cefotaxime	39	6	9	6	0.866667	0.6	0.866667	0.6	0.8	0.866667	0.466667	0.816296	0.932615
28	cefotaxime	43	2	10	5	0.955556	0.666667	0.895833	0.833333	0.883333	0.955556	0.673575	0.820741	0.922274
19	cefotaxime	43	2	6	9	0.955556	0.4	0.826923	0.75	0.816667	0.955556	0.452911	0.822222	0.928585
6	cefotaxime	42	3	7	8	0.933333	0.466667	0.84	0.7	0.816667	0.933333	0.464758	0.828889	0.937674
22	cefotaxime	38	7	10	5	0.844444	0.666667	0.883721	0.588235	0.8	0.844444	0.491144	0.832593	0.939247
33	cefotaxime	38	7	9	6	0.844444	0.6	0.863636	0.5625	0.783333	0.844444	0.435194	0.834074	0.941798
32	cefotaxime	42	3	4	11	0.933333	0.266667	0.792453	0.571429	0.766667	0.933333	0.269771	0.834815	0.937147
46	cefotaxime	38	7	10	5	0.844444	0.666667	0.883721	0.588235	0.8	0.844444	0.491144	0.838519	0.944575
23	cefotaxime	42	3	10	5	0.933333	0.666667	0.893617	0.769231	0.866667	0.933333	0.630641	0.84	0.936952
7	cefotaxime	42	3	7	8	0.933333	0.466667	0.84	0.7	0.816667	0.933333	0.464758	0.844444	0.940361
26	cefotaxime	39	6	10	5	0.866667	0.666667	0.886364	0.625	0.816667	0.866667	0.522233	0.848148	0.946759
36	cefotaxime	37	8	11	4	0.822222	0.733333	0.902439	0.578947	0.8	0.822222	0.517143	0.851111	0.949978
17	cefotaxime	41	4	10	5	0.911111	0.666667	0.891304	0.714286	0.85	0.911111	0.59152	0.857778	0.942644
48	cefotaxime	41	4	8	7	0.911111	0.533333	0.854167	0.666667	0.816667	0.911111	0.481125	0.860741	0.94961
21	cefotaxime	41	4	7	8	0.911111	0.466667	0.836735	0.636364	0.8	0.911111	0.42276	0.861481	0.946614
10	cefotaxime	42	3	8	7	0.933333	0.533333	0.857143	0.727273	0.833333	0.933333	0.522233	0.862222	0.95019
25	cefotaxime	41	4	8	7	0.911111	0.533333	0.854167	0.666667	0.816667	0.911111	0.481125	0.862222	0.937041
16	cefotaxime	43	2	8	7	0.955556	0.533333	0.86	0.8	0.85	0.955556	0.568038	0.881481	0.960155
30	cefotaxime	41	4	10	5	0.911111	0.666667	0.891304	0.714286	0.85	0.911111	0.59152	0.884444	0.950773
45	cefotaxime	43	2	9	6	0.955556	0.6	0.877551	0.818182	0.866667	0.955556	0.621706	0.887407	0.95511
51	cefotaxime	38	7	11	4	0.844444	0.733333	0.904762	0.611111	0.816667	0.844444	0.545949	0.887407	0.954736
41	cefotaxime	42	3	7	8	0.933333	0.466667	0.84	0.7	0.816667	0.933333	0.464758	0.888148	0.965175
3	ceftriaxone	106	13	27	12	0.890756	0.692308	0.898305	0.675	0.841772	0.890756	0.578164	0.8078	0.919852
9	ceftriaxone	109	10	22	17	0.915966	0.564103	0.865079	0.6875	0.829114	0.915966	0.51505	0.809632	0.898794
25	ceftriaxone	111	8	27	12	0.932773	0.692308	0.902439	0.771429	0.873418	0.932773	0.649016	0.829886	0.918859
44	ceftriaxone	111	8	23	16	0.932773	0.589744	0.874016	0.741935	0.848101	0.932773	0.567314	0.834518	0.905937
43	ceftriaxone	105	14	25	14	0.882353	0.641026	0.882353	0.641026	0.822785	0.882353	0.523379	0.851756	0.939699
7	ceftriaxone	109	10	21	18	0.915966	0.538462	0.858268	0.677419	0.822785	0.915966	0.493387	0.854773	0.942458
2	ceftriaxone	105	14	27	12	0.882353	0.692308	0.897436	0.658537	0.835443	0.882353	0.565239	0.856604	0.925881
22	ceftriaxone	109	10	24	15	0.915966	0.615385	0.879032	0.705882	0.841772	0.915966	0.55749	0.861345	0.938762
11	ceftriaxone	102	17	29	10	0.857143	0.74359	0.910714	0.630435	0.829114	0.857143	0.570163	0.865008	0.946864
31	ceftriaxone	106	13	25	14	0.890756	0.641026	0.883333	0.657895	0.829114	0.890756	0.536484	0.866731	0.945552
19	ceftriaxone	108	11	25	14	0.907563	0.641026	0.885246	0.694444	0.841772	0.907563	0.563925	0.867162	0.950563
10	ceftriaxone	111	8	21	18	0.932773	0.538462	0.860465	0.724138	0.835443	0.932773	0.524867	0.871256	0.949725
12	ceftriaxone	115	4	22	17	0.966387	0.564103	0.871212	0.846154	0.867089	0.966387	0.616891	0.871472	0.942922
26	ceftriaxone	107	12	30	9	0.89916	0.769231	0.922414	0.714286	0.867089	0.89916	0.652353	0.871903	0.941596
13	ceftriaxone	111	8	25	14	0.932773	0.641026	0.888	0.757576	0.860759	0.932773	0.60863	0.87201	0.943969
41	ceftriaxone	111	8	25	14	0.932773	0.641026	0.888	0.757576	0.860759	0.932773	0.60863	0.87395	0.949211
15	ceftriaxone	109	10	25	14	0.915966	0.641026	0.886179	0.714286	0.848101	0.915966	0.57832	0.874057	0.947072
45	ceftriaxone	111	8	19	20	0.932773	0.487179	0.847328	0.703704	0.822785	0.932773	0.481048	0.874919	0.95456
14	ceftriaxone	105	14	28	11	0.882353	0.717949	0.905172	0.666667	0.841772	0.882353	0.585898	0.877289	0.945261
18	ceftriaxone	109	10	27	12	0.915966	0.692308	0.900826	0.72973	0.860759	0.915966	0.619315	0.877828	0.945432
4	ceftriaxone	107	12	26	13	0.89916	0.666667	0.891667	0.684211	0.841772	0.89916	0.57083	0.878582	0.957855
33	ceftriaxone	116	3	21	18	0.97479	0.538462	0.865672	0.875	0.867089	0.97479	0.616564	0.879013	0.944998
34	ceftriaxone	113	6	25	14	0.94958	0.641026	0.889764	0.806452	0.873418	0.94958	0.64124	0.880414	0.955647
8	ceftriaxone	111	8	26	13	0.932773	0.666667	0.895161	0.764706	0.867089	0.932773	0.628928	0.88106	0.950847
48	ceftriaxone	107	12	27	12	0.89916	0.692308	0.89916	0.692308	0.848101	0.89916	0.591467	0.881383	0.955986
39	ceftriaxone	111	8	22	17	0.932773	0.564103	0.867188	0.733333	0.841772	0.932773	0.546246	0.882999	0.955286
36	ceftriaxone	113	6	24	15	0.94958	0.615385	0.882812	0.8	0.867089	0.94958	0.6211	0.884184	0.947652
21	ceftriaxone	111	8	26	13	0.932773	0.666667	0.895161	0.764706	0.867089	0.932773	0.628928	0.885154	0.952628
6	ceftriaxone	109	10	26	13	0.915966	0.666667	0.893443	0.722222	0.85443	0.915966	0.598921	0.888386	0.957679
17	ceftriaxone	113	6	25	14	0.94958	0.641026	0.889764	0.806452	0.873418	0.94958	0.64124	0.888386	0.953234
1	ceftriaxone	110	9	29	10	0.92437	0.74359	0.916667	0.763158	0.879747	0.92437	0.673866	0.889033	0.954498
5	ceftriaxone	111	8	27	12	0.932773	0.692308	0.902439	0.771429	0.873418	0.932773	0.649016	0.89011	0.954159
24	ceftriaxone	112	7	26	13	0.941176	0.666667	0.896	0.787879	0.873418	0.941176	0.644741	0.890433	0.953355
23	ceftriaxone	109	10	29	10	0.915966	0.74359	0.915966	0.74359	0.873418	0.915966	0.659556	0.89582	0.95184
30	ceftriaxone	111	8	24	15	0.932773	0.615385	0.880952	0.75	0.85443	0.932773	0.5881	0.899591	0.946478
46	ceftriaxone	114	5	24	15	0.957983	0.615385	0.883721	0.827586	0.873418	0.957983	0.638624	0.90153	0.955096
51	ceftriaxone	108	11	31	8	0.907563	0.794872	0.931034	0.738095	0.879747	0.907563	0.68558	0.902499	0.95795
16	ceftriaxone	116	3	24	15	0.97479	0.615385	0.885496	0.888889	0.886076	0.97479	0.676034	0.904762	0.959998
27	ceftriaxone	108	11	29	10	0.907563	0.74359	0.915254	0.725	0.867089	0.907563	0.645681	0.904762	0.964491
37	ceftriaxone	114	5	24	15	0.957983	0.615385	0.883721	0.827586	0.873418	0.957983	0.638624	0.905193	0.963489
28	ceftriaxone	108	11	29	10	0.907563	0.74359	0.915254	0.725	0.867089	0.907563	0.645681	0.908317	0.965276
20	ceftriaxone	108	11	29	10	0.907563	0.74359	0.915254	0.725	0.867089	0.907563	0.645681	0.909933	0.967595
47	ceftriaxone	112	7	29	10	0.941176	0.74359	0.918033	0.805556	0.892405	0.941176	0.70391	0.917259	0.965573
40	ceftriaxone	111	8	30	9	0.932773	0.769231	0.925	0.789474	0.892405	0.932773	0.708211	0.918768	0.962216
35	ceftriaxone	111	8	28	11	0.932773	0.717949	0.909836	0.777778	0.879747	0.932773	0.668914	0.919414	0.965917
50	ceftriaxone	116	3	29	10	0.97479	0.74359	0.920635	0.90625	0.917722	0.97479	0.770725	0.921245	0.96383
32	ceftriaxone	109	10	29	10	0.915966	0.74359	0.915966	0.74359	0.873418	0.915966	0.659556	0.925447	0.973755
49	ceftriaxone	110	9	25	14	0.92437	0.641026	0.887097	0.735294	0.85443	0.92437	0.593209	0.925986	0.975506
42	ceftriaxone	107	12	30	9	0.89916	0.769231	0.922414	0.714286	0.867089	0.89916	0.652353	0.930834	0.972564
38	ceftriaxone	115	4	27	12	0.966387	0.692308	0.905512	0.870968	0.898734	0.966387	0.715166	0.947641	0.975623
29	ceftriaxone	110	9	32	7	0.92437	0.820513	0.940171	0.780488	0.898734	0.92437	0.732671	0.948287	0.982488
9	ciprofloxacin	144	29	75	25	0.83237	0.75	0.852071	0.721154	0.802198	0.83237	0.577779	0.853179	0.908048
24	ciprofloxacin	146	27	77	23	0.843931	0.77	0.863905	0.740385	0.81685	0.843931	0.609091	0.860376	0.912802
3	ciprofloxacin	144	29	78	22	0.83237	0.78	0.86747	0.728972	0.813187	0.83237	0.604353	0.86711	0.915692
11	ciprofloxacin	145	28	75	25	0.83815	0.75	0.852941	0.728155	0.805861	0.83815	0.584613	0.867746	0.92498
48	ciprofloxacin	145	28	76	24	0.83815	0.76	0.857988	0.730769	0.809524	0.83815	0.593435	0.871618	0.931271
45	ciprofloxacin	156	17	66	34	0.901734	0.66	0.821053	0.795181	0.813187	0.901734	0.588353	0.871965	0.914912
32	ciprofloxacin	149	24	78	22	0.861272	0.78	0.871345	0.764706	0.831502	0.861272	0.638656	0.872717	0.899665
46	ciprofloxacin	140	33	76	24	0.809249	0.76	0.853659	0.697248	0.791209	0.809249	0.560002	0.877341	0.924859
29	ciprofloxacin	136	37	79	21	0.786127	0.79	0.866242	0.681034	0.787546	0.786127	0.561517	0.877428	0.91885
5	ciprofloxacin	150	23	73	27	0.867052	0.73	0.847458	0.760417	0.81685	0.867052	0.602439	0.877746	0.922335
49	ciprofloxacin	140	33	81	19	0.809249	0.81	0.880503	0.710526	0.809524	0.809249	0.604974	0.880116	0.930251
25	ciprofloxacin	154	19	72	28	0.890173	0.72	0.846154	0.791209	0.827839	0.890173	0.62362	0.881243	0.930774
40	ciprofloxacin	150	23	70	30	0.867052	0.7	0.833333	0.752688	0.805861	0.867052	0.576459	0.881503	0.92776
47	ciprofloxacin	143	30	80	20	0.82659	0.8	0.877301	0.727273	0.81685	0.82659	0.615483	0.882341	0.926668
42	ciprofloxacin	149	24	76	24	0.861272	0.76	0.861272	0.76	0.824176	0.861272	0.621272	0.882399	0.92461
18	ciprofloxacin	145	28	80	20	0.83815	0.8	0.878788	0.740741	0.824176	0.83815	0.628771	0.883266	0.931378
33	ciprofloxacin	154	19	70	30	0.890173	0.7	0.836957	0.786517	0.820513	0.890173	0.606595	0.884046	0.927611
38	ciprofloxacin	143	30	79	21	0.82659	0.79	0.871951	0.724771	0.813187	0.82659	0.606574	0.884364	0.93345
37	ciprofloxacin	155	18	73	27	0.895954	0.73	0.851648	0.802198	0.835165	0.895954	0.639748	0.884827	0.92254
8	ciprofloxacin	156	17	67	33	0.901734	0.67	0.825397	0.797619	0.81685	0.901734	0.596824	0.886561	0.917051
43	ciprofloxacin	151	22	77	23	0.872832	0.77	0.867816	0.777778	0.835165	0.872832	0.644212	0.889191	0.923772
34	ciprofloxacin	150	23	77	23	0.867052	0.77	0.867052	0.77	0.831502	0.867052	0.637052	0.89104	0.936962
51	ciprofloxacin	151	22	81	19	0.872832	0.81	0.888235	0.786408	0.849817	0.872832	0.678725	0.891243	0.930697
31	ciprofloxacin	148	25	78	22	0.855491	0.78	0.870588	0.757282	0.827839	0.855491	0.631669	0.892601	0.936189
1	ciprofloxacin	154	19	76	24	0.890173	0.76	0.865169	0.8	0.842491	0.890173	0.657628	0.893179	0.937748
17	ciprofloxacin	149	24	73	27	0.861272	0.73	0.846591	0.752577	0.813187	0.861272	0.595207	0.893902	0.938722
26	ciprofloxacin	157	16	76	24	0.907514	0.76	0.867403	0.826087	0.85348	0.907514	0.680378	0.894913	0.93898
22	ciprofloxacin	147	26	78	22	0.849711	0.78	0.869822	0.75	0.824176	0.849711	0.624747	0.897254	0.938805
39	ciprofloxacin	150	23	79	21	0.867052	0.79	0.877193	0.77451	0.838828	0.867052	0.654372	0.899104	0.938222
13	ciprofloxacin	157	16	71	29	0.907514	0.71	0.844086	0.816092	0.835165	0.907514	0.63849	0.900462	0.939752
15	ciprofloxacin	158	15	76	24	0.913295	0.76	0.868132	0.835165	0.857143	0.913295	0.688132	0.900578	0.941013
21	ciprofloxacin	146	27	80	20	0.843931	0.8	0.879518	0.747664	0.827839	0.843931	0.635501	0.901243	0.941381
19	ciprofloxacin	148	25	76	24	0.855491	0.76	0.860465	0.752475	0.820513	0.855491	0.614215	0.901416	0.948534
36	ciprofloxacin	146	27	81	19	0.843931	0.81	0.884848	0.75	0.831502	0.843931	0.644319	0.902312	0.942847
30	ciprofloxacin	148	25	83	17	0.855491	0.83	0.89697	0.768519	0.846154	0.855491	0.675416	0.904046	0.942934
12	ciprofloxacin	149	24	83	17	0.861272	0.83	0.89759	0.775701	0.849817	0.861272	0.682222	0.904971	0.941261
41	ciprofloxacin	152	21	80	20	0.878613	0.8	0.883721	0.792079	0.849817	0.878613	0.677205	0.906214	0.945295
14	ciprofloxacin	148	25	84	16	0.855491	0.84	0.902439	0.770642	0.849817	0.855491	0.684195	0.907341	0.945705
23	ciprofloxacin	151	22	78	22	0.872832	0.78	0.872832	0.78	0.838828	0.872832	0.652832	0.907486	0.940945
10	ciprofloxacin	158	15	75	25	0.913295	0.75	0.863388	0.833333	0.85348	0.913295	0.679803	0.907977	0.945524
50	ciprofloxacin	155	18	83	17	0.895954	0.83	0.901163	0.821782	0.871795	0.895954	0.724448	0.90841	0.94669
44	ciprofloxacin	157	16	77	23	0.907514	0.77	0.872222	0.827957	0.857143	0.907514	0.688754	0.910751	0.943172
6	ciprofloxacin	151	22	85	15	0.872832	0.85	0.909639	0.794393	0.864469	0.872832	0.71337	0.911098	0.953171
28	ciprofloxacin	156	17	75	25	0.901734	0.75	0.861878	0.815217	0.846154	0.901734	0.664294	0.912225	0.951668
20	ciprofloxacin	156	17	74	26	0.901734	0.74	0.857143	0.813187	0.842491	0.901734	0.655876	0.913064	0.950251
35	ciprofloxacin	159	14	79	21	0.919075	0.79	0.883333	0.849462	0.871795	0.919075	0.720838	0.914046	0.941469
2	ciprofloxacin	154	19	77	23	0.890173	0.77	0.870056	0.802083	0.846154	0.890173	0.66613	0.91448	0.949836
7	ciprofloxacin	151	22	81	19	0.872832	0.81	0.888235	0.786408	0.849817	0.872832	0.678725	0.916185	0.946571
27	ciprofloxacin	148	25	86	14	0.855491	0.86	0.91358	0.774775	0.857143	0.855491	0.701792	0.91737	0.95508
16	ciprofloxacin	153	20	81	19	0.884393	0.81	0.889535	0.80198	0.857143	0.884393	0.692953	0.923035	0.958549
4	ciprofloxacin	156	17	83	17	0.901734	0.83	0.901734	0.83	0.875458	0.901734	0.731734	0.924017	0.954608
21	gentamicin	86	19	148	14	0.819048	0.91358	0.86	0.886228	0.876404	0.819048	0.739396	0.926543	0.904101
1	gentamicin	89	16	152	10	0.847619	0.938272	0.89899	0.904762	0.902622	0.847619	0.794771	0.927866	0.894956
46	gentamicin	87	18	152	10	0.828571	0.938272	0.896907	0.894118	0.895131	0.828571	0.77884	0.931188	0.921098
9	gentamicin	83	22	156	6	0.790476	0.962963	0.932584	0.876404	0.895131	0.790476	0.78072	0.933539	0.928977
49	gentamicin	88	17	152	10	0.838095	0.938272	0.897959	0.899408	0.898876	0.838095	0.786797	0.935832	0.919263
50	gentamicin	88	17	157	5	0.838095	0.969136	0.946237	0.902299	0.917603	0.838095	0.827626	0.937684	0.929353
26	gentamicin	84	21	155	7	0.8	0.95679	0.923077	0.880682	0.895131	0.8	0.779921	0.939418	0.926739
51	gentamicin	93	12	149	13	0.885714	0.919753	0.877358	0.925466	0.906367	0.885714	0.804145	0.941358	0.897589
38	gentamicin	85	20	154	8	0.809524	0.950617	0.913978	0.885057	0.895131	0.809524	0.779346	0.943357	0.926122
5	gentamicin	93	12	148	14	0.885714	0.91358	0.869159	0.925	0.902622	0.885714	0.796723	0.943827	0.930911
28	gentamicin	86	19	153	9	0.819048	0.944444	0.905263	0.889535	0.895131	0.819048	0.778988	0.944386	0.935047
16	gentamicin	91	14	156	6	0.866667	0.962963	0.938144	0.917647	0.925094	0.866667	0.842609	0.945826	0.93761
7	gentamicin	88	17	155	7	0.838095	0.95679	0.926316	0.901163	0.910112	0.838095	0.811018	0.946561	0.934464
22	gentamicin	91	14	150	12	0.866667	0.925926	0.883495	0.914634	0.902622	0.866667	0.795356	0.946561	0.925417
15	gentamicin	90	15	150	12	0.857143	0.925926	0.882353	0.909091	0.898876	0.857143	0.787245	0.949442	0.944735
43	gentamicin	94	11	148	14	0.895238	0.91358	0.87037	0.930818	0.906367	0.895238	0.804994	0.950206	0.935889
42	gentamicin	92	13	151	11	0.87619	0.932099	0.893204	0.920732	0.910112	0.87619	0.811108	0.950558	0.929839
29	gentamicin	95	10	151	11	0.904762	0.932099	0.896226	0.937888	0.921348	0.904762	0.835487	0.950999	0.94218
41	gentamicin	91	14	150	12	0.866667	0.925926	0.883495	0.914634	0.902622	0.866667	0.795356	0.951558	0.931495
45	gentamicin	89	16	153	9	0.847619	0.944444	0.908163	0.905325	0.906367	0.847619	0.802705	0.95244	0.932436
24	gentamicin	91	14	155	7	0.866667	0.95679	0.928571	0.91716	0.921348	0.866667	0.83452	0.952704	0.941653
2	gentamicin	92	13	155	7	0.87619	0.95679	0.929293	0.922619	0.925094	0.87619	0.842393	0.952763	0.944448
8	gentamicin	89	16	153	9	0.847619	0.944444	0.908163	0.905325	0.906367	0.847619	0.802705	0.953145	0.938128
34	gentamicin	93	12	150	12	0.885714	0.925926	0.885714	0.925926	0.910112	0.885714	0.81164	0.953998	0.905592
48	gentamicin	90	15	151	11	0.857143	0.932099	0.891089	0.909639	0.902622	0.857143	0.794964	0.955144	0.940282
17	gentamicin	94	11	150	12	0.895238	0.925926	0.886792	0.931677	0.913858	0.895238	0.819816	0.955173	0.950265
25	gentamicin	97	8	154	8	0.92381	0.950617	0.92381	0.950617	0.940075	0.92381	0.874427	0.955173	0.949114
47	gentamicin	90	15	157	5	0.857143	0.969136	0.947368	0.912791	0.925094	0.857143	0.843049	0.95629	0.956337
27	gentamicin	92	13	151	11	0.87619	0.932099	0.893204	0.920732	0.910112	0.87619	0.811108	0.956731	0.929304
14	gentamicin	87	18	152	10	0.828571	0.938272	0.896907	0.894118	0.895131	0.828571	0.77884	0.957319	0.945283
20	gentamicin	93	12	154	8	0.885714	0.950617	0.920792	0.927711	0.925094	0.885714	0.842395	0.957937	0.945991
13	gentamicin	91	14	153	9	0.866667	0.944444	0.91	0.916168	0.913858	0.866667	0.818605	0.957937	0.937319
3	gentamicin	93	12	155	7	0.885714	0.95679	0.93	0.928144	0.928839	0.885714	0.850288	0.959553	0.9502
6	gentamicin	94	11	158	4	0.895238	0.975309	0.959184	0.934911	0.94382	0.895238	0.882242	0.960259	0.954003
35	gentamicin	91	14	152	10	0.866667	0.938272	0.90099	0.915663	0.910112	0.866667	0.810774	0.961258	0.948289
39	gentamicin	94	11	152	10	0.895238	0.938272	0.903846	0.932515	0.921348	0.895238	0.834934	0.961493	0.921919
12	gentamicin	94	11	156	6	0.895238	0.962963	0.94	0.934132	0.93633	0.895238	0.86613	0.961552	0.948204
4	gentamicin	92	13	156	6	0.87619	0.962963	0.938776	0.923077	0.928839	0.87619	0.850427	0.964433	0.944603
23	gentamicin	90	15	156	6	0.857143	0.962963	0.9375	0.912281	0.921348	0.857143	0.834811	0.968342	0.963717
31	gentamicin	95	10	154	8	0.904762	0.950617	0.92233	0.939024	0.932584	0.904762	0.858362	0.968783	0.963522
33	gentamicin	98	7	153	9	0.933333	0.944444	0.915888	0.95625	0.940075	0.933333	0.874953	0.968959	0.958318
40	gentamicin	92	13	157	5	0.87619	0.969136	0.948454	0.923529	0.932584	0.87619	0.858551	0.969195	0.947644
37	gentamicin	92	13	155	7	0.87619	0.95679	0.929293	0.922619	0.925094	0.87619	0.842393	0.969371	0.953396
44	gentamicin	91	14	156	6	0.866667	0.962963	0.938144	0.917647	0.925094	0.866667	0.842609	0.969812	0.961269
36	gentamicin	91	14	157	5	0.866667	0.969136	0.947917	0.918129	0.928839	0.866667	0.85079	0.970312	0.965937
32	gentamicin	96	9	156	6	0.914286	0.962963	0.941176	0.945455	0.94382	0.914286	0.881927	0.970459	0.96329
11	gentamicin	91	14	151	11	0.866667	0.932099	0.892157	0.915152	0.906367	0.866667	0.803026	0.970488	0.958701
30	gentamicin	93	12	153	9	0.885714	0.944444	0.911765	0.927273	0.921348	0.885714	0.834586	0.971487	0.943831
10	gentamicin	93	12	155	7	0.885714	0.95679	0.93	0.928144	0.928839	0.885714	0.850288	0.973133	0.964416
18	gentamicin	96	9	153	9	0.914286	0.944444	0.914286	0.944444	0.932584	0.914286	0.85873	0.975485	0.969221
19	gentamicin	92	13	159	3	0.87619	0.981481	0.968421	0.924419	0.940075	0.87619	0.875079	0.98107	0.97785
26	levofloxacin	119	22	47	30	0.843972	0.61039	0.798658	0.681159	0.761468	0.843972	0.466916	0.83582	0.906985
39	levofloxacin	120	21	54	23	0.851064	0.701299	0.839161	0.72	0.798165	0.851064	0.555751	0.85088	0.899454
31	levofloxacin	118	23	50	27	0.836879	0.649351	0.813793	0.684932	0.770642	0.836879	0.492438	0.852445	0.907318
32	levofloxacin	119	22	54	23	0.843972	0.701299	0.838028	0.710526	0.793578	0.843972	0.54691	0.855807	0.922709
36	levofloxacin	121	20	49	28	0.858156	0.636364	0.812081	0.710145	0.779817	0.858156	0.508184	0.857281	0.921224
13	levofloxacin	118	23	56	21	0.836879	0.727273	0.848921	0.708861	0.798165	0.836879	0.560958	0.867551	0.923268
15	levofloxacin	124	17	55	22	0.879433	0.714286	0.849315	0.763889	0.821101	0.879433	0.603382	0.867643	0.909273
40	levofloxacin	120	21	55	22	0.851064	0.714286	0.84507	0.723684	0.802752	0.851064	0.56705	0.867735	0.926465
1	levofloxacin	118	23	57	20	0.836879	0.74026	0.855072	0.7125	0.802752	0.836879	0.572336	0.872617	0.918516
2	levofloxacin	114	27	58	19	0.808511	0.753247	0.857143	0.682353	0.788991	0.808511	0.550514	0.874137	0.930035
3	levofloxacin	120	21	57	20	0.851064	0.74026	0.857143	0.730769	0.811927	0.851064	0.589615	0.878788	0.921955
49	levofloxacin	120	21	49	28	0.851064	0.636364	0.810811	0.7	0.775229	0.851064	0.498982	0.879156	0.935458
29	levofloxacin	120	21	51	26	0.851064	0.662338	0.821918	0.708333	0.784404	0.851064	0.521758	0.879294	0.931911
27	levofloxacin	125	16	55	22	0.886525	0.714286	0.85034	0.774648	0.825688	0.886525	0.61278	0.879479	0.933303
46	levofloxacin	126	15	53	24	0.893617	0.688312	0.84	0.779412	0.821101	0.893617	0.600378	0.879893	0.928597
14	levofloxacin	122	19	55	22	0.865248	0.714286	0.847222	0.743243	0.811927	0.865248	0.584974	0.88063	0.932982
44	levofloxacin	129	12	52	25	0.914894	0.675325	0.837662	0.8125	0.830275	0.914894	0.619466	0.880722	0.900295
41	levofloxacin	126	15	50	27	0.893617	0.649351	0.823529	0.769231	0.807339	0.893617	0.567318	0.881321	0.937614
5	levofloxacin	126	15	50	27	0.893617	0.649351	0.823529	0.769231	0.807339	0.893617	0.567318	0.881873	0.932873
33	levofloxacin	128	13	55	22	0.907801	0.714286	0.853333	0.808824	0.83945	0.907801	0.641809	0.882426	0.92463
45	levofloxacin	123	18	55	22	0.87234	0.714286	0.848276	0.753425	0.816514	0.87234	0.594116	0.882841	0.933673
18	levofloxacin	125	16	52	25	0.886525	0.675325	0.833333	0.764706	0.811927	0.886525	0.579662	0.882933	0.932275
16	levofloxacin	123	18	56	21	0.87234	0.727273	0.854167	0.756757	0.821101	0.87234	0.605242	0.883623	0.926498
38	levofloxacin	125	16	58	19	0.886525	0.753247	0.868056	0.783784	0.83945	0.886525	0.645777	0.884637	0.932044
8	levofloxacin	127	14	54	23	0.900709	0.701299	0.846667	0.794118	0.830275	0.900709	0.621094	0.884821	0.924869
6	levofloxacin	123	18	54	23	0.87234	0.701299	0.842466	0.75	0.811927	0.87234	0.582976	0.887952	0.937108
42	levofloxacin	125	16	48	29	0.886525	0.623377	0.811688	0.75	0.793578	0.886525	0.535169	0.888874	0.942772
51	levofloxacin	121	20	60	17	0.858156	0.779221	0.876812	0.75	0.830275	0.858156	0.632072	0.890209	0.934185
43	levofloxacin	130	11	48	29	0.921986	0.623377	0.81761	0.813559	0.816514	0.921986	0.586699	0.891775	0.940922
12	levofloxacin	124	17	52	25	0.879433	0.675325	0.832215	0.753623	0.807339	0.879433	0.570086	0.892374	0.94112
24	levofloxacin	129	12	54	23	0.914894	0.701299	0.848684	0.818182	0.83945	0.914894	0.641029	0.89615	0.936041
17	levofloxacin	127	14	54	23	0.900709	0.701299	0.846667	0.794118	0.830275	0.900709	0.621094	0.896749	0.935854
19	levofloxacin	125	16	60	17	0.886525	0.779221	0.880282	0.789474	0.848624	0.886525	0.667747	0.897762	0.936577
37	levofloxacin	126	15	54	23	0.893617	0.701299	0.845638	0.782609	0.825688	0.893617	0.611354	0.898499	0.944569
11	levofloxacin	126	15	55	22	0.893617	0.714286	0.851351	0.785714	0.830275	0.893617	0.622313	0.900341	0.940981
34	levofloxacin	126	15	58	19	0.893617	0.753247	0.868966	0.794521	0.844037	0.893617	0.655122	0.901907	0.944208
9	levofloxacin	117	24	60	17	0.829787	0.779221	0.873134	0.714286	0.811927	0.829787	0.598117	0.901999	0.938066
28	levofloxacin	127	14	54	23	0.900709	0.701299	0.846667	0.794118	0.830275	0.900709	0.621094	0.903334	0.950316
47	levofloxacin	126	15	59	18	0.893617	0.766234	0.875	0.797297	0.848624	0.893617	0.666045	0.903749	0.942052
7	levofloxacin	126	15	57	20	0.893617	0.74026	0.863014	0.791667	0.83945	0.893617	0.644195	0.903887	0.951295
4	levofloxacin	128	13	54	23	0.907801	0.701299	0.847682	0.80597	0.834862	0.907801	0.630983	0.904209	0.936818
10	levofloxacin	126	15	58	19	0.893617	0.753247	0.868966	0.794521	0.844037	0.893617	0.655122	0.905453	0.939039
22	levofloxacin	125	16	57	20	0.886525	0.74026	0.862069	0.780822	0.834862	0.886525	0.634787	0.906328	0.946076
35	levofloxacin	131	10	52	25	0.929078	0.675325	0.839744	0.83871	0.83945	0.929078	0.640358	0.910426	0.94772
25	levofloxacin	130	11	56	21	0.921986	0.727273	0.860927	0.835821	0.853211	0.921986	0.672584	0.911025	0.945635
50	levofloxacin	127	14	60	17	0.900709	0.779221	0.881944	0.810811	0.857798	0.900709	0.686313	0.911532	0.946254
21	levofloxacin	122	19	61	16	0.865248	0.792208	0.884058	0.7625	0.83945	0.865248	0.651984	0.912315	0.950016
20	levofloxacin	129	12	58	19	0.914894	0.753247	0.871622	0.828571	0.857798	0.914894	0.683979	0.914111	0.953279
48	levofloxacin	127	14	55	22	0.900709	0.714286	0.852349	0.797101	0.834862	0.900709	0.631988	0.915354	0.953014
23	levofloxacin	129	12	59	18	0.914894	0.766234	0.877551	0.830986	0.862385	0.914894	0.694697	0.920927	0.951679
30	levofloxacin	132	9	57	20	0.93617	0.74026	0.868421	0.863636	0.866972	0.93617	0.703694	0.927328	0.957143
40	meropenem	81	18	101	25	0.818182	0.801587	0.764151	0.848739	0.808889	0.818182	0.61632	0.893138	0.883092
8	meropenem	74	25	121	5	0.747475	0.960317	0.936709	0.828767	0.866667	0.747475	0.736069	0.896505	0.915092
49	meropenem	78	21	109	17	0.787879	0.865079	0.821053	0.838462	0.831111	0.787879	0.656228	0.899711	0.910423
4	meropenem	78	21	115	11	0.787879	0.912698	0.876404	0.845588	0.857778	0.787879	0.711204	0.906205	0.913099
14	meropenem	78	21	116	10	0.787879	0.920635	0.886364	0.846715	0.862222	0.787879	0.720692	0.916105	0.91913
13	meropenem	80	19	118	8	0.808081	0.936508	0.909091	0.861314	0.88	0.808081	0.757387	0.918791	0.892487
25	meropenem	75	24	118	8	0.757576	0.936508	0.903614	0.830986	0.857778	0.757576	0.714055	0.919473	0.923999
21	meropenem	75	24	115	11	0.757576	0.912698	0.872093	0.827338	0.844444	0.757576	0.684697	0.920435	0.909502
7	meropenem	82	17	108	18	0.828283	0.857143	0.82	0.864	0.844444	0.828283	0.684712	0.921437	0.919269
12	meropenem	76	23	117	9	0.767677	0.928571	0.894118	0.835714	0.857778	0.767677	0.712842	0.924563	0.916356
26	meropenem	80	19	115	11	0.808081	0.912698	0.879121	0.858209	0.866667	0.808081	0.729008	0.925846	0.913697
50	meropenem	77	22	115	11	0.777778	0.912698	0.875	0.839416	0.853333	0.777778	0.702344	0.926126	0.919805
45	meropenem	78	21	115	11	0.787879	0.912698	0.876404	0.845588	0.857778	0.787879	0.711204	0.92793	0.924677
32	meropenem	80	19	111	15	0.808081	0.880952	0.842105	0.853846	0.848889	0.808081	0.692484	0.931057	0.924707
19	meropenem	77	22	117	9	0.777778	0.928571	0.895349	0.841727	0.862222	0.777778	0.721549	0.931778	0.936942
10	meropenem	83	16	105	21	0.838384	0.833333	0.798077	0.867769	0.835556	0.838384	0.668775	0.932259	0.926976
29	meropenem	79	20	117	9	0.79798	0.928571	0.897727	0.854015	0.871111	0.79798	0.739039	0.93254	0.927198
9	meropenem	76	23	122	4	0.767677	0.968254	0.95	0.841379	0.88	0.767677	0.763152	0.933061	0.939888
38	meropenem	82	17	116	10	0.828283	0.920635	0.891304	0.87218	0.88	0.828283	0.756166	0.935065	0.925189
35	meropenem	80	19	109	17	0.808081	0.865079	0.824742	0.851562	0.84	0.808081	0.674731	0.935626	0.930253
43	meropenem	81	18	114	12	0.818182	0.904762	0.870968	0.863636	0.866667	0.818182	0.728751	0.936748	0.923504
16	meropenem	75	24	121	5	0.757576	0.960317	0.9375	0.834483	0.871111	0.757576	0.744447	0.937831	0.935473
6	meropenem	77	22	119	7	0.777778	0.944444	0.916667	0.843972	0.871111	0.777778	0.741181	0.938272	0.931916
46	meropenem	76	23	112	14	0.767677	0.888889	0.844444	0.82963	0.835556	0.767677	0.665262	0.938312	0.927957
18	meropenem	76	23	118	8	0.767677	0.936508	0.904762	0.836879	0.862222	0.767677	0.72267	0.939955	0.930523
41	meropenem	81	18	119	7	0.818182	0.944444	0.920455	0.868613	0.888889	0.818182	0.775734	0.940637	0.937843
47	meropenem	80	19	112	14	0.808081	0.888889	0.851064	0.854962	0.853333	0.808081	0.701483	0.940637	0.935683
27	meropenem	77	22	119	7	0.777778	0.944444	0.916667	0.843972	0.871111	0.777778	0.741181	0.941077	0.935383
36	meropenem	86	13	111	15	0.868687	0.880952	0.851485	0.895161	0.875556	0.868687	0.748141	0.941158	0.938547
34	meropenem	81	18	115	11	0.818182	0.912698	0.880435	0.864662	0.871111	0.818182	0.737954	0.94224	0.933852
1	meropenem	83	16	115	11	0.838384	0.912698	0.882979	0.877863	0.88	0.838384	0.755946	0.9424	0.924233
20	meropenem	85	14	106	20	0.858586	0.84127	0.809524	0.883333	0.848889	0.858586	0.696348	0.943122	0.938981
39	meropenem	84	15	113	13	0.848485	0.896825	0.865979	0.882812	0.875556	0.848485	0.747049	0.945527	0.942831
44	meropenem	78	21	117	9	0.787879	0.928571	0.896552	0.847826	0.866667	0.787879	0.730281	0.94701	0.934053
22	meropenem	82	17	117	9	0.828283	0.928571	0.901099	0.873134	0.884444	0.828283	0.765494	0.94713	0.936172
5	meropenem	83	16	115	11	0.838384	0.912698	0.882979	0.877863	0.88	0.838384	0.755946	0.94717	0.942611
2	meropenem	79	20	117	9	0.79798	0.928571	0.897727	0.854015	0.871111	0.79798	0.739039	0.94729	0.939221
37	meropenem	88	11	112	14	0.888889	0.888889	0.862745	0.910569	0.888889	0.888889	0.775543	0.947371	0.936048
11	meropenem	86	13	117	9	0.868687	0.928571	0.905263	0.9	0.902222	0.868687	0.801251	0.947611	0.942699
31	meropenem	84	15	119	7	0.848485	0.944444	0.923077	0.88806	0.902222	0.848485	0.801981	0.948413	0.941723
30	meropenem	76	23	118	8	0.767677	0.936508	0.904762	0.836879	0.862222	0.767677	0.72267	0.950016	0.940195
51	meropenem	83	16	116	10	0.838384	0.920635	0.892473	0.878788	0.884444	0.838384	0.765115	0.953744	0.930787
42	meropenem	83	16	120	6	0.838384	0.952381	0.932584	0.882353	0.902222	0.838384	0.80276	0.957151	0.954838
3	meropenem	89	10	116	10	0.89899	0.920635	0.89899	0.920635	0.911111	0.89899	0.819625	0.957271	0.919749
15	meropenem	81	18	121	5	0.818182	0.960317	0.94186	0.870504	0.897778	0.818182	0.795251	0.957311	0.959183
23	meropenem	84	15	120	6	0.848485	0.952381	0.933333	0.888889	0.906667	0.848485	0.811474	0.957431	0.945559
17	meropenem	86	13	115	11	0.868687	0.912698	0.886598	0.898438	0.893333	0.868687	0.783208	0.957993	0.957321
48	meropenem	79	20	115	11	0.79798	0.912698	0.877778	0.851852	0.862222	0.79798	0.720092	0.958955	0.951602
28	meropenem	87	12	113	13	0.878788	0.896825	0.87	0.904	0.888889	0.878788	0.774806	0.960277	0.95746
24	meropenem	86	13	114	12	0.868687	0.904762	0.877551	0.897638	0.888889	0.868687	0.774318	0.966971	0.963127
33	meropenem	87	12	115	11	0.878788	0.912698	0.887755	0.905512	0.897778	0.878788	0.792376	0.969336	0.967124
36	tobramycin	93	13	84	12	0.877358	0.875	0.885714	0.865979	0.876238	0.877358	0.752026	0.939957	0.950527
37	tobramycin	97	9	91	5	0.915094	0.947917	0.95098	0.91	0.930693	0.915094	0.861995	0.954452	0.96063
49	tobramycin	97	9	89	7	0.915094	0.927083	0.932692	0.908163	0.920792	0.915094	0.841516	0.957351	0.96485
13	tobramycin	99	7	91	5	0.933962	0.947917	0.951923	0.928571	0.940594	0.933962	0.881186	0.957596	0.956273
25	tobramycin	100	6	92	4	0.943396	0.958333	0.961538	0.938776	0.950495	0.943396	0.901021	0.960397	0.965428
10	tobramycin	102	4	89	7	0.962264	0.927083	0.93578	0.956989	0.945545	0.962264	0.891057	0.961871	0.960142
28	tobramycin	101	5	83	13	0.95283	0.864583	0.885965	0.943182	0.910891	0.95283	0.823259	0.961969	0.967161
7	tobramycin	103	3	89	7	0.971698	0.927083	0.936364	0.967391	0.950495	0.971698	0.901265	0.962461	0.950232
40	tobramycin	101	5	92	4	0.95283	0.958333	0.961905	0.948454	0.955446	0.95283	0.910761	0.963099	0.968513
47	tobramycin	102	4	90	6	0.962264	0.9375	0.944444	0.957447	0.950495	0.962264	0.900827	0.96423	0.946336
18	tobramycin	100	6	92	4	0.943396	0.958333	0.961538	0.938776	0.950495	0.943396	0.901021	0.964917	0.977668
26	tobramycin	100	6	95	1	0.943396	0.989583	0.990099	0.940594	0.965347	0.943396	0.931836	0.965311	0.970527
14	tobramycin	94	12	94	2	0.886792	0.979167	0.979167	0.886792	0.930693	0.886792	0.865959	0.966048	0.974953
19	tobramycin	100	6	94	2	0.943396	0.979167	0.980392	0.94	0.960396	0.943396	0.921477	0.966441	0.972193
2	tobramycin	97	9	92	4	0.915094	0.958333	0.960396	0.910891	0.935644	0.915094	0.872357	0.966637	0.975112
34	tobramycin	94	12	88	8	0.886792	0.916667	0.921569	0.88	0.90099	0.886792	0.802513	0.967669	0.97286
16	tobramycin	99	7	94	2	0.933962	0.979167	0.980198	0.930693	0.955446	0.933962	0.912009	0.968357	0.964301
23	tobramycin	102	4	90	6	0.962264	0.9375	0.944444	0.957447	0.950495	0.962264	0.900827	0.96934	0.966607
8	tobramycin	101	5	92	4	0.95283	0.958333	0.961905	0.948454	0.955446	0.95283	0.910761	0.969831	0.970031
46	tobramycin	100	6	92	4	0.943396	0.958333	0.961538	0.938776	0.950495	0.943396	0.901021	0.970814	0.974753
30	tobramycin	102	4	88	8	0.962264	0.916667	0.927273	0.956522	0.940594	0.962264	0.881359	0.971256	0.96016
41	tobramycin	102	4	92	4	0.962264	0.958333	0.962264	0.958333	0.960396	0.962264	0.920597	0.971354	0.967492
51	tobramycin	98	8	89	7	0.924528	0.927083	0.933333	0.917526	0.925743	0.924528	0.851235	0.971895	0.97889
24	tobramycin	101	5	93	3	0.95283	0.96875	0.971154	0.94898	0.960396	0.95283	0.920857	0.971895	0.971871
48	tobramycin	97	9	94	2	0.915094	0.979167	0.979798	0.912621	0.945545	0.915094	0.89334	0.97214	0.981045
5	tobramycin	98	8	94	2	0.924528	0.979167	0.98	0.921569	0.950495	0.924528	0.902631	0.972288	0.980294
42	tobramycin	103	3	92	4	0.971698	0.958333	0.962617	0.968421	0.965347	0.971698	0.930535	0.972681	0.96643
29	tobramycin	100	6	91	5	0.943396	0.947917	0.952381	0.938144	0.945545	0.943396	0.890919	0.974057	0.979121
1	tobramycin	101	5	88	8	0.95283	0.916667	0.926606	0.946237	0.935644	0.95283	0.871168	0.974499	0.978467
50	tobramycin	103	3	92	4	0.971698	0.958333	0.962617	0.968421	0.965347	0.971698	0.930535	0.975039	0.966803
4	tobramycin	102	4	92	4	0.962264	0.958333	0.962264	0.958333	0.960396	0.962264	0.920597	0.975924	0.982246
15	tobramycin	100	6	91	5	0.943396	0.947917	0.952381	0.938144	0.945545	0.943396	0.890919	0.976071	0.978842
22	tobramycin	98	8	93	3	0.924528	0.96875	0.970297	0.920792	0.945545	0.924528	0.892183	0.976268	0.968115
45	tobramycin	99	7	93	3	0.933962	0.96875	0.970588	0.93	0.950495	0.933962	0.90165	0.976366	0.974683
21	tobramycin	100	6	94	2	0.943396	0.979167	0.980392	0.94	0.960396	0.943396	0.921477	0.977103	0.984207
38	tobramycin	103	3	92	4	0.971698	0.958333	0.962617	0.968421	0.965347	0.971698	0.930535	0.977201	0.984045
9	tobramycin	100	6	93	3	0.943396	0.96875	0.970874	0.939394	0.955446	0.943396	0.911206	0.9773	0.983409
44	tobramycin	102	4	93	3	0.962264	0.96875	0.971429	0.958763	0.965347	0.962264	0.930603	0.977742	0.978092
6	tobramycin	98	8	92	4	0.924528	0.958333	0.960784	0.92	0.940594	0.924528	0.881822	0.978184	0.974147
35	tobramycin	102	4	92	4	0.962264	0.958333	0.962264	0.958333	0.960396	0.962264	0.920597	0.978577	0.97691
17	tobramycin	101	5	91	5	0.95283	0.947917	0.95283	0.947917	0.950495	0.95283	0.900747	0.978774	0.984676
11	tobramycin	98	8	92	4	0.924528	0.958333	0.960784	0.92	0.940594	0.924528	0.881822	0.979363	0.985614
20	tobramycin	99	7	94	2	0.933962	0.979167	0.980198	0.930693	0.955446	0.933962	0.912009	0.981967	0.979078
39	tobramycin	102	4	89	7	0.962264	0.927083	0.93578	0.956989	0.945545	0.962264	0.891057	0.982852	0.984456
3	tobramycin	103	3	91	5	0.971698	0.947917	0.953704	0.968085	0.960396	0.971698	0.920701	0.983196	0.980118
31	tobramycin	101	5	94	2	0.95283	0.979167	0.980583	0.949495	0.965347	0.95283	0.931037	0.984326	0.981864
27	tobramycin	95	11	95	1	0.896226	0.989583	0.989583	0.896226	0.940594	0.896226	0.88581	0.984719	0.988037
43	tobramycin	102	4	96	0	0.962264	1	1	0.96	0.980198	0.962264	0.961131	0.984817	0.991101
12	tobramycin	101	5	91	5	0.95283	0.947917	0.95283	0.947917	0.950495	0.95283	0.900747	0.987077	0.989671
32	tobramycin	103	3	94	2	0.971698	0.979167	0.980952	0.969072	0.975248	0.971698	0.950445	0.987814	0.99004
33	tobramycin	100	6	93	3	0.943396	0.96875	0.970874	0.939394	0.955446	0.943396	0.911206	0.991254	0.992772
