# Supplementary material for: Prediction of Antimicrobial Resistance in Gram-Negative Bacteria From Whole-Genome Sequencing Data
Source: Front Microbiol. 2020 May 25;11:1013. doi: 10.3389/fmicb.2020.01013 (PMC7262952; doi:10.3389/fmicb.2020.01013)
Supplement: Supplementary file 3 [file Data_Sheet_1.zip › Table_6.XLSX]

## Sheet: TableS6-Feature_importance
Table S6. Importance of ARGC in prediction models for each AB. Gain is the relative importance of the ARGC in a prediction model, presented as mean±SD computed over 51 independent models for each AB based on different splits of samples used for training and validation subsets.
Antibiotic	Feature	Gain, Mean±SD
cefepime	AAC(6')-Ib family aminoglycoside 6'-N-acetyltransferase	18.90 ± 3.27
cefepime	class A extended-spectrum beta-lactamase CTX-M-222	7.84 ± 1.07
cefepime	aminoglycoside O-phosphotransferase APH(3'')-Ib	6.44 ± 1.91
cefepime	class C extended-spectrum beta-lactamase EC-18	5.49 ± 1.30
cefepime	carbapenem-hydrolyzing class A beta-lactamase KPC-33	5.14 ± 1.32
cefepime	class A beta-lactamase SHV-200	4.70 ± 1.27
cefepime	tetracycline efflux MFS transporter Tet(B)	4.52 ± 1.68
cefepime	sulfonamide-resistant dihydropteroate synthase Sul1	4.36 ± 1.57
cefepime	quaternary ammonium compound efflux SMR transporter QacE delta 1	2.80 ± 1.39
cefepime	FosA family fosfomycin resistance glutathione transferase.1	2.71 ± 1.01
cefepime	class A beta-lactamase TEM-219	2.48 ± 0.70
cefepime	OXA-23 family carbapenem-hydrolyzing class D beta-lactamase OXA-483	2.08 ± 1.00
cefepime	quinolone resistance pentapeptide repeat protein QnrB81	1.85 ± 0.77
cefepime	aminoglycoside O-phosphotransferase APH(6)-Id	1.83 ± 1.12
cefepime	multidrug efflux RND transporter permease subunit OqxB21	1.68 ± 0.53
cefepime	ANT(3'')-Ia family aminoglycoside nucleotidyltransferase AadA1	1.66 ± 0.66
cefepime	OXA-1 family oxacillin-hydrolyzing class D beta-lactamase OXA-4	1.61 ± 0.66
cefepime	aminoglycoside N-acetyltransferase AAC(3)-IIc	1.38 ± 0.49
cefepime	tetracycline efflux MFS transporter Tet(A)	1.38 ± 0.57
cefepime	class C beta-lactamase CMY-163	1.31 ± 0.70
cefepime	quaternary ammonium compound efflux SMR transporter QacE	1.23 ± 0.35
cefepime	OXA-51 family carbapenem-hydrolyzing class D beta-lactamase OXA-561	1.14 ± 0.54
cefepime	trimethoprim-resistant dihydrofolate reductase DfrA17	1.07 ± 0.61
cefepime	NAD(+)--rifampin ADP-ribosyltransferase Arr-3	1.05 ± 0.59
cefepime	trimethoprim-resistant dihydrofolate reductase DfrA14	0.97 ± 0.40
cefepime	Mph(A) family macrolide 2'-phosphotransferase	0.95 ± 0.44
cefepime	aminoglycoside nucleotidyltransferase ANT(3'')-IIa	0.90 ± 0.58
cefepime	class A extended-spectrum beta-lactamase CTX-M-191	0.88 ± 0.58
cefepime	aminoglycoside O-phosphotransferase APH(3')-Ia	0.86 ± 0.73
cefepime	bleomycin binding protein Ble-MBL	0.81 ± 0.44
cefepime	class C beta-lactamase ADC-98	0.80 ± 0.47
cefepime	multidrug efflux RND transporter periplasmic adaptor subunit OqxA2	0.80 ± 0.39
cefepime	trimethoprim-resistant dihydrofolate reductase DfrA5	0.78 ± 0.44
cefepime	CMY2/MIR/ACT/EC family class c beta-lactamase	0.71 ± 0.43
cefepime	cephalosporin-hydrolyzing class C beta-lactamase ACT-7	0.71 ± 0.54
cefepime	ANT(3'')-Ia family aminoglycoside nucleotidyltransferase AadA5	0.65 ± 0.35
cefepime	OXA-24 family carbapenem-hydrolyzing class D beta-lactamase OXA-25	0.60 ± 0.43
cefepime	FosA family fosfomycin resistance glutathione transferase	0.59 ± 0.44
cefepime	ANT(3'')-Ia family aminoglycoside nucleotidyltransferase AadA8	0.58 ± 0.59
cefepime	chloramphenicol/florfenicol efflux MFS transporter FloR	0.51 ± 0.45
cefepime	tetracycline efflux MFS transporter Tet(D)	0.45 ± 0.30
cefepime	type A-1 chloramphenicol O-acetyltransferase	0.43 ± 0.32
cefepime	class A broad-spectrum beta-lactamase OKP-B-3	0.42 ± 0.28
cefepime	trimethoprim-resistant dihydrofolate reductase DfrA7	0.37 ± 0.22
cefepime	aminoglycoside nucleotidyltransferase ANT(2'')-Ia	0.36 ± 0.38
cefepime	aminoglycoside O-phosphotransferase APH(3')-VIb	0.33 ± 0.35
cefepime	ANT(3'')-Ia family aminoglycoside nucleotidyltransferase AadA2	0.28 ± 0.26
cefepime	fosfomycin resistance glutathione transferase FosA2	0.24 ± 0.20
cefepime	aminoglycoside N-acetyltransferase AAC(6')-Ian	0.24 ± 0.14
cefepime	Mph(E) family macrolide 2'-phosphotransferase	0.24 ± 0.32
cefepime	bifunctional putative esterase EstX/streptothricin N-acetyltransferase Sat1	0.22 ± 0.13
cefepime	quinolone resistance pentapeptide repeat protein QnrS13	0.20 ± 0.16
cefepime	OXA-10 family class D beta-lactamase OXA-251	0.17 ± NA
cefepime	subclass B1 metallo-beta-lactamase NDM-18	0.16 ± 0.07
cefepime	trimethoprim-resistant dihydrofolate reductase DfrA12	0.15 ± 0.14
cefepime	aminoglycoside N-acetyltransferase AAC(3)-Ia	0.15 ± 0.20
cefepime	trimethoprim-resistant dihydrofolate reductase DfrA18	0.14 ± 0.06
cefepime	trimethoprim-resistant dihydrofolate reductase DfrA15	0.12 ± 0.06
cefepime	trimethoprim-resistant dihydrofolate reductase DfrA1	0.12 ± 0.08
cefepime	type B-3 chloramphenicol O-acetyltransferase CatB3	0.12 ± 0.04
cefepime	sulfonamide-resistant dihydropteroate synthase Sul2	0.12 ± 0.11
cefepime	type B-3 chloramphenicol O-acetyltransferase CatB8	0.11 ± 0.10
cefepime	type A-2 chloramphenicol O-acetyltransferase CatII	0.11 ± 0.08
cefepime	quaternary ammonium compound efflux SMR transporter QacF	0.09 ± 0.08
cefepime	trimethoprim-resistant repeat-containing dihydrofolate reductase DfrA1	0.08 ± 0.08
cefepime	oxacillin-hydrolyzing class D beta-lactamase OXA-9	0.08 ± 0.06
cefepime	sulfonamide-resistant dihydropteroate synthase Sul3	0.07 ± 0.05
cefepime	class A beta-lactamase LAP-2	0.07 ± 0.04
cefepime	ABC-F type ribosomal protection protein Msr(E)	0.05 ± 0.05
cefepime	chloramphenicol efflux MFS transporter CmlA8	0.02 ± 0.03
cefepime	oxacillin-hydrolyzing class D beta-lactamase OXA-2	0.02 ± NA
cefepime	aminoglycoside 6'-N-acetyltransferase AAC(6')-Iq	0.01 ± 0.02
cefepime	OXA-48 family class D beta-lactamase OXA-519	0.00 ± NA
cefepime	ArmA family 16S rRNA (guanine(1405)-N(7))-methyltransferase	0.00 ± NA
cefotaxime	aminoglycoside nucleotidyltransferase ANT(3'')-IIa	17.09 ± 7.27
cefotaxime	AAC(6')-Ib family aminoglycoside 6'-N-acetyltransferase	13.75 ± 7.65
cefotaxime	class C extended-spectrum beta-lactamase EC-18	13.16 ± 4.84
cefotaxime	multidrug efflux RND transporter permease subunit OqxB21	9.74 ± 4.27
cefotaxime	OXA-51 family carbapenem-hydrolyzing class D beta-lactamase OXA-561	8.26 ± 3.86
cefotaxime	class C beta-lactamase ADC-98	7.56 ± 3.27
cefotaxime	aminoglycoside O-phosphotransferase APH(3'')-Ib	5.78 ± 3.07
cefotaxime	aminoglycoside nucleotidyltransferase ANT(2'')-Ia	4.59 ± 3.05
cefotaxime	class C beta-lactamase CMY-163	3.11 ± 2.47
cefotaxime	carbapenem-hydrolyzing class A beta-lactamase KPC-33	2.48 ± 2.12
cefotaxime	FosA family fosfomycin resistance glutathione transferase.1	2.42 ± 1.47
cefotaxime	class A beta-lactamase TEM-219	2.06 ± 1.39
cefotaxime	ANT(3'')-Ia family aminoglycoside nucleotidyltransferase AadA1	1.97 ± 1.76
cefotaxime	sulfonamide-resistant dihydropteroate synthase Sul1	1.82 ± 1.53
cefotaxime	tetracycline efflux MFS transporter Tet(A)	1.80 ± 1.74
cefotaxime	class A beta-lactamase SHV-200	1.68 ± 2.94
cefotaxime	aminoglycoside O-phosphotransferase APH(6)-Id	1.52 ± 1.26
cefotaxime	Mph(A) family macrolide 2'-phosphotransferase	1.23 ± 1.09
cefotaxime	aminoglycoside O-phosphotransferase APH(3')-Ia	1.11 ± 1.10
cefotaxime	CMY2/MIR/ACT/EC family class c beta-lactamase	0.91 ± 0.88
cefotaxime	class A extended-spectrum beta-lactamase CTX-M-222	0.86 ± 0.55
cefotaxime	quaternary ammonium compound efflux SMR transporter QacE delta 1	0.82 ± 1.00
cefotaxime	tetracycline efflux MFS transporter Tet(B)	0.68 ± 0.66
cefotaxime	multidrug efflux RND transporter periplasmic adaptor subunit OqxA2	0.68 ± 0.85
cefotaxime	aminoglycoside N-acetyltransferase AAC(3)-IIc	0.65 ± 0.78
cefotaxime	trimethoprim-resistant dihydrofolate reductase DfrA17	0.64 ± 0.76
cefotaxime	ANT(3'')-Ia family aminoglycoside nucleotidyltransferase AadA8	0.62 ± 0.62
cefotaxime	trimethoprim-resistant dihydrofolate reductase DfrA7	0.59 ± 0.43
cefotaxime	OXA-24 family carbapenem-hydrolyzing class D beta-lactamase OXA-25	0.49 ± 0.09
cefotaxime	quaternary ammonium compound efflux SMR transporter QacE	0.46 ± 0.32
cefotaxime	type A-1 chloramphenicol O-acetyltransferase	0.46 ± 0.48
cefotaxime	aminoglycoside N-acetyltransferase AAC(3)-Ia	0.45 ± 0.39
cefotaxime	cephalosporin-hydrolyzing class C beta-lactamase ACT-7	0.43 ± 0.75
cefotaxime	trimethoprim-resistant dihydrofolate reductase DfrA15	0.31 ± 0.08
cefotaxime	ANT(3'')-Ia family aminoglycoside nucleotidyltransferase AadA5	0.31 ± 0.25
cefotaxime	trimethoprim-resistant dihydrofolate reductase DfrA1	0.31 ± 0.16
cefotaxime	OXA-1 family oxacillin-hydrolyzing class D beta-lactamase OXA-4	0.29 ± NA
cefotaxime	FosA family fosfomycin resistance glutathione transferase	0.27 ± 0.18
cefotaxime	trimethoprim-resistant dihydrofolate reductase DfrA12	0.11 ± 0.13
cefotaxime	quinolone resistance pentapeptide repeat protein QnrS13	0.07 ± 0.02
cefotaxime	trimethoprim-resistant dihydrofolate reductase DfrA14	0.07 ± 0.05
cefotaxime	quaternary ammonium compound efflux SMR transporter QacF	0.06 ± 0.05
cefotaxime	fosfomycin resistance glutathione transferase FosA2	0.05 ± 0.04
cefotaxime	trimethoprim-resistant dihydrofolate reductase DfrA5	0.04 ± NA
ceftriaxone	AAC(6')-Ib family aminoglycoside 6'-N-acetyltransferase	15.52 ± 4.35
ceftriaxone	class C beta-lactamase CMY-163	8.76 ± 1.79
ceftriaxone	class A extended-spectrum beta-lactamase CTX-M-222	8.37 ± 2.17
ceftriaxone	class C extended-spectrum beta-lactamase EC-18	8.10 ± 1.99
ceftriaxone	multidrug efflux RND transporter permease subunit OqxB21	7.00 ± 3.20
ceftriaxone	OXA-51 family carbapenem-hydrolyzing class D beta-lactamase OXA-561	5.92 ± 1.62
ceftriaxone	chloramphenicol/florfenicol efflux MFS transporter FloR	5.83 ± 2.35
ceftriaxone	aminoglycoside O-phosphotransferase APH(3'')-Ib	5.25 ± 1.86
ceftriaxone	aminoglycoside nucleotidyltransferase ANT(2'')-Ia	4.41 ± 1.62
ceftriaxone	class C beta-lactamase ADC-98	2.88 ± 1.71
ceftriaxone	ANT(3'')-Ia family aminoglycoside nucleotidyltransferase AadA1	2.84 ± 1.63
ceftriaxone	Mph(A) family macrolide 2'-phosphotransferase	2.70 ± 1.48
ceftriaxone	aminoglycoside nucleotidyltransferase ANT(3'')-IIa	2.60 ± 1.37
ceftriaxone	sulfonamide-resistant dihydropteroate synthase Sul1	2.33 ± 1.45
ceftriaxone	tetracycline efflux MFS transporter Tet(B)	2.32 ± 1.34
ceftriaxone	class A extended-spectrum beta-lactamase CTX-M-191	1.93 ± 1.25
ceftriaxone	class A beta-lactamase SHV-200	1.87 ± 1.03
ceftriaxone	class A beta-lactamase TEM-219	1.76 ± 0.81
ceftriaxone	FosA family fosfomycin resistance glutathione transferase.1	1.75 ± 1.17
ceftriaxone	carbapenem-hydrolyzing class A beta-lactamase KPC-33	1.37 ± 0.99
ceftriaxone	quaternary ammonium compound efflux SMR transporter QacE delta 1	1.21 ± 0.94
ceftriaxone	aminoglycoside O-phosphotransferase APH(6)-Id	1.21 ± 0.71
ceftriaxone	OXA-24 family carbapenem-hydrolyzing class D beta-lactamase OXA-25	0.84 ± 0.77
ceftriaxone	tetracycline efflux MFS transporter Tet(A)	0.69 ± 0.57
ceftriaxone	aminoglycoside N-acetyltransferase AAC(6')-Ian	0.65 ± NA
ceftriaxone	cephalosporin-hydrolyzing class C beta-lactamase ACT-7	0.64 ± 0.38
ceftriaxone	aminoglycoside O-phosphotransferase APH(3')-Ia	0.50 ± 0.47
ceftriaxone	aminoglycoside N-acetyltransferase AAC(3)-IIc	0.49 ± 0.34
ceftriaxone	quaternary ammonium compound efflux SMR transporter QacE	0.48 ± 0.52
ceftriaxone	OXA-23 family carbapenem-hydrolyzing class D beta-lactamase OXA-483	0.48 ± 0.50
ceftriaxone	multidrug efflux RND transporter periplasmic adaptor subunit OqxA2	0.43 ± 0.43
ceftriaxone	trimethoprim-resistant dihydrofolate reductase DfrA14	0.42 ± 0.37
ceftriaxone	trimethoprim-resistant dihydrofolate reductase DfrA12	0.36 ± 0.29
ceftriaxone	trimethoprim-resistant dihydrofolate reductase DfrA7	0.35 ± 0.33
ceftriaxone	CMY2/MIR/ACT/EC family class c beta-lactamase	0.35 ± 0.31
ceftriaxone	class A broad-spectrum beta-lactamase OKP-B-3	0.32 ± 0.30
ceftriaxone	ANT(3'')-Ia family aminoglycoside nucleotidyltransferase AadA5	0.31 ± 0.35
ceftriaxone	type A-1 chloramphenicol O-acetyltransferase	0.31 ± 0.27
ceftriaxone	aminoglycoside N-acetyltransferase AAC(3)-Ia	0.30 ± 0.43
ceftriaxone	trimethoprim-resistant dihydrofolate reductase DfrA17	0.30 ± 0.30
ceftriaxone	quinolone resistance pentapeptide repeat protein QnrS13	0.29 ± 0.34
ceftriaxone	fosfomycin resistance glutathione transferase FosA2	0.26 ± 0.22
ceftriaxone	trimethoprim-resistant dihydrofolate reductase DfrA5	0.17 ± 0.30
ceftriaxone	FosA family fosfomycin resistance glutathione transferase	0.15 ± 0.11
ceftriaxone	trimethoprim-resistant dihydrofolate reductase DfrA15	0.14 ± 0.14
ceftriaxone	quinolone resistance pentapeptide repeat protein QnrB81	0.14 ± 0.19
ceftriaxone	OXA-1 family oxacillin-hydrolyzing class D beta-lactamase OXA-4	0.12 ± 0.11
ceftriaxone	ANT(3'')-Ia family aminoglycoside nucleotidyltransferase AadA8	0.09 ± 0.04
ceftriaxone	sulfonamide-resistant dihydropteroate synthase Sul2	0.08 ± 0.07
ceftriaxone	quaternary ammonium compound efflux SMR transporter QacF	0.04 ± 0.06
ceftriaxone	type B-3 chloramphenicol O-acetyltransferase CatB3	0.03 ± 0.01
ceftriaxone	type B-3 chloramphenicol O-acetyltransferase CatB8	0.03 ± 0.02
ceftriaxone	trimethoprim-resistant dihydrofolate reductase DfrA1	0.03 ± 0.03
ceftriaxone	ANT(3'')-Ia family aminoglycoside nucleotidyltransferase AadA2	0.03 ± 0.04
ceftriaxone	tetracycline efflux MFS transporter Tet(39)	0.00 ± NA
ciprofloxacin	AAC(6')-Ib family aminoglycoside 6'-N-acetyltransferase	23.44 ± 4.94
ciprofloxacin	sulfonamide-resistant dihydropteroate synthase Sul1	10.29 ± 3.20
ciprofloxacin	tetracycline efflux MFS transporter Tet(B)	4.99 ± 1.71
ciprofloxacin	class A beta-lactamase TEM-219	4.93 ± 1.14
ciprofloxacin	aminoglycoside O-phosphotransferase APH(3'')-Ib	4.47 ± 1.63
ciprofloxacin	class A extended-spectrum beta-lactamase CTX-M-222	4.26 ± 1.12
ciprofloxacin	class A beta-lactamase SHV-200	4.22 ± 1.00
ciprofloxacin	class C extended-spectrum beta-lactamase EC-18	3.53 ± 1.11
ciprofloxacin	multidrug efflux RND transporter permease subunit OqxB21	2.93 ± 0.85
ciprofloxacin	quaternary ammonium compound efflux SMR transporter QacE delta 1	2.63 ± 2.39
ciprofloxacin	aminoglycoside nucleotidyltransferase ANT(2'')-Ia	2.62 ± 0.88
ciprofloxacin	OXA-51 family carbapenem-hydrolyzing class D beta-lactamase OXA-561	2.21 ± 0.75
ciprofloxacin	aminoglycoside nucleotidyltransferase ANT(3'')-IIa	2.16 ± 0.83
ciprofloxacin	class C beta-lactamase ADC-98	1.92 ± 0.96
ciprofloxacin	aminoglycoside N-acetyltransferase AAC(3)-IIc	1.87 ± 0.90
ciprofloxacin	ANT(3'')-Ia family aminoglycoside nucleotidyltransferase AadA1	1.65 ± 0.85
ciprofloxacin	aminoglycoside O-phosphotransferase APH(6)-Id	1.63 ± 0.69
ciprofloxacin	Mph(A) family macrolide 2'-phosphotransferase	1.46 ± 0.72
ciprofloxacin	class A extended-spectrum beta-lactamase CTX-M-191	1.41 ± 0.76
ciprofloxacin	OXA-24 family carbapenem-hydrolyzing class D beta-lactamase OXA-25	1.19 ± 0.58
ciprofloxacin	tetracycline efflux MFS transporter Tet(A)	1.13 ± 0.41
ciprofloxacin	chloramphenicol/florfenicol efflux MFS transporter FloR	1.11 ± 0.41
ciprofloxacin	quinolone resistance pentapeptide repeat protein QnrS13	0.78 ± 0.40
ciprofloxacin	trimethoprim-resistant dihydrofolate reductase DfrA17	0.78 ± 0.44
ciprofloxacin	FosA family fosfomycin resistance glutathione transferase	0.78 ± 0.41
ciprofloxacin	type B-3 chloramphenicol O-acetyltransferase CatB3	0.75 ± 0.55
ciprofloxacin	quaternary ammonium compound efflux SMR transporter QacE	0.75 ± 0.36
ciprofloxacin	FosA family fosfomycin resistance glutathione transferase.1	0.74 ± 0.41
ciprofloxacin	carbapenem-hydrolyzing class A beta-lactamase KPC-33	0.67 ± 0.50
ciprofloxacin	quinolone resistance pentapeptide repeat protein QnrB81	0.65 ± 0.31
ciprofloxacin	class C beta-lactamase CMY-163	0.63 ± 0.31
ciprofloxacin	aminoglycoside N-acetyltransferase AAC(3)-Ia	0.60 ± 0.39
ciprofloxacin	multidrug efflux RND transporter periplasmic adaptor subunit OqxA2	0.52 ± 0.23
ciprofloxacin	trimethoprim-resistant dihydrofolate reductase DfrA5	0.52 ± 0.27
ciprofloxacin	aminoglycoside O-phosphotransferase APH(3')-Ia	0.50 ± 0.46
ciprofloxacin	type A-1 chloramphenicol O-acetyltransferase	0.48 ± 0.32
ciprofloxacin	fosfomycin resistance glutathione transferase FosA2	0.48 ± 0.38
ciprofloxacin	cephalosporin-hydrolyzing class C beta-lactamase ACT-7	0.47 ± 0.38
ciprofloxacin	aminoglycoside O-phosphotransferase APH(3')-VIb	0.46 ± 0.37
ciprofloxacin	trimethoprim-resistant dihydrofolate reductase DfrA1	0.39 ± 0.30
ciprofloxacin	OXA-23 family carbapenem-hydrolyzing class D beta-lactamase OXA-483	0.36 ± 0.23
ciprofloxacin	tetracycline efflux MFS transporter Tet(39)	0.34 ± 0.26
ciprofloxacin	OXA-1 family oxacillin-hydrolyzing class D beta-lactamase OXA-4	0.33 ± 0.19
ciprofloxacin	aminoglycoside N-acetyltransferase AAC(6')-Ian	0.31 ± 0.19
ciprofloxacin	ANT(3'')-Ia family aminoglycoside nucleotidyltransferase AadA8	0.30 ± 0.16
ciprofloxacin	type B-3 chloramphenicol O-acetyltransferase CatB8	0.28 ± 0.23
ciprofloxacin	trimethoprim-resistant dihydrofolate reductase DfrA12	0.27 ± 0.18
ciprofloxacin	CMY2/MIR/ACT/EC family class c beta-lactamase	0.25 ± 0.21
ciprofloxacin	RTG family carbenicillin-hydrolyzing class A extended-spectrum beta-lactamase CARB-10	0.24 ± 0.15
ciprofloxacin	trimethoprim-resistant dihydrofolate reductase DfrA14	0.23 ± 0.18
ciprofloxacin	carbapenem-hydrolyzing class D beta-lactamase OXA-58	0.23 ± 0.16
ciprofloxacin	quaternary ammonium compound efflux SMR transporter QacF	0.21 ± 0.21
ciprofloxacin	ANT(3'')-Ia family aminoglycoside nucleotidyltransferase AadA5	0.20 ± 0.18
ciprofloxacin	sulfonamide-resistant dihydropteroate synthase Sul2	0.20 ± 0.20
ciprofloxacin	trimethoprim-resistant dihydrofolate reductase DfrA8	0.17 ± 0.11
ciprofloxacin	trimethoprim-resistant repeat-containing dihydrofolate reductase DfrA1	0.17 ± 0.18
ciprofloxacin	tetracycline efflux MFS transporter Tet(D)	0.17 ± 0.11
ciprofloxacin	trimethoprim-resistant dihydrofolate reductase DfrA7	0.16 ± 0.12
ciprofloxacin	NAD(+)--rifampin ADP-ribosyltransferase Arr-3	0.14 ± 0.12
ciprofloxacin	chloramphenicol efflux MFS transporter CmlA8	0.13 ± 0.09
ciprofloxacin	bleomycin binding protein Ble-MBL	0.12 ± 0.11
ciprofloxacin	trimethoprim-resistant dihydrofolate reductase DfrA15	0.12 ± 0.11
ciprofloxacin	sulfonamide-resistant dihydropteroate synthase Sul3	0.12 ± 0.10
ciprofloxacin	class A beta-lactamase LAP-2	0.11 ± NA
ciprofloxacin	Mph(E) family macrolide 2'-phosphotransferase	0.11 ± 0.11
ciprofloxacin	ANT(3'')-Ia family aminoglycoside nucleotidyltransferase AadA2	0.10 ± 0.11
ciprofloxacin	bifunctional putative esterase EstX/streptothricin N-acetyltransferase Sat1	0.08 ± 0.06
ciprofloxacin	trimethoprim-resistant dihydrofolate reductase DfrA18	0.08 ± 0.10
ciprofloxacin	type A-2 chloramphenicol O-acetyltransferase CatII	0.07 ± NA
ciprofloxacin	23S rRNA (adenine(2058)-N(6))-methyltransferase Erm(B)	0.07 ± 0.03
ciprofloxacin	oxacillin-hydrolyzing class D beta-lactamase OXA-9	0.06 ± 0.06
ciprofloxacin	oxacillin-hydrolyzing class D beta-lactamase OXA-2	0.01 ± 0.01
ciprofloxacin	subclass B1 metallo-beta-lactamase NDM-18	0.01 ± 0.01
ciprofloxacin	EreA family erythromycin esterase	0.01 ± NA
gentamicin	aminoglycoside N-acetyltransferase AAC(3)-IIc	28.79 ± 3.10
gentamicin	ANT(3'')-Ia family aminoglycoside nucleotidyltransferase AadA1	20.98 ± 2.52
gentamicin	aminoglycoside nucleotidyltransferase ANT(2'')-Ia	17.79 ± 2.03
gentamicin	OXA-24 family carbapenem-hydrolyzing class D beta-lactamase OXA-25	4.15 ± 1.59
gentamicin	Mph(E) family macrolide 2'-phosphotransferase	2.07 ± 1.10
gentamicin	class C extended-spectrum beta-lactamase EC-18	1.65 ± 0.69
gentamicin	aminoglycoside O-phosphotransferase APH(4)-Ia	1.62 ± 0.73
gentamicin	class C beta-lactamase ADC-98	1.30 ± 0.71
gentamicin	quinolone resistance pentapeptide repeat protein QnrB81	1.27 ± 0.73
gentamicin	sulfonamide-resistant dihydropteroate synthase Sul1	1.24 ± 0.68
gentamicin	aminoglycoside O-phosphotransferase APH(3'')-Ib	1.16 ± 0.57
gentamicin	AAC(6')-Ib family aminoglycoside 6'-N-acetyltransferase	1.15 ± 0.61
gentamicin	OXA-51 family carbapenem-hydrolyzing class D beta-lactamase OXA-561	1.14 ± 0.82
gentamicin	bleomycin binding protein Ble-MBL	1.02 ± 0.57
gentamicin	class A beta-lactamase TEM-219	0.92 ± 0.40
gentamicin	aminoglycoside O-phosphotransferase APH(3')-Ia	0.89 ± 0.60
gentamicin	multidrug efflux RND transporter permease subunit OqxB21	0.84 ± 0.48
gentamicin	ANT(3'')-Ia family aminoglycoside nucleotidyltransferase AadA8	0.84 ± 0.54
gentamicin	Mph(A) family macrolide 2'-phosphotransferase	0.77 ± 0.40
gentamicin	trimethoprim-resistant dihydrofolate reductase DfrA14	0.72 ± 0.43
gentamicin	type A-2 chloramphenicol O-acetyltransferase CatII	0.66 ± 0.46
gentamicin	aminoglycoside nucleotidyltransferase ANT(3'')-IIa	0.65 ± 0.45
gentamicin	aminoglycoside O-phosphotransferase APH(6)-Id	0.64 ± 0.40
gentamicin	aminoglycoside N-acetyltransferase AAC(3)-Ia	0.60 ± 0.58
gentamicin	trimethoprim-resistant dihydrofolate reductase DfrA12	0.57 ± 0.39
gentamicin	quaternary ammonium compound efflux SMR transporter QacE	0.55 ± 0.37
gentamicin	tetracycline efflux MFS transporter Tet(B)	0.54 ± 0.31
gentamicin	trimethoprim-resistant dihydrofolate reductase DfrA1	0.51 ± 0.54
gentamicin	FosA family fosfomycin resistance glutathione transferase.1	0.49 ± 0.37
gentamicin	class A beta-lactamase SHV-200	0.47 ± 0.29
gentamicin	carbapenem-hydrolyzing class A beta-lactamase KPC-33	0.46 ± 0.25
gentamicin	quaternary ammonium compound efflux SMR transporter QacE delta 1	0.45 ± 0.28
gentamicin	oxacillin-hydrolyzing class D beta-lactamase OXA-9	0.42 ± 0.24
gentamicin	chloramphenicol/florfenicol efflux MFS transporter FloR	0.41 ± 0.34
gentamicin	fosfomycin resistance glutathione transferase FosA2	0.39 ± 0.31
gentamicin	trimethoprim-resistant dihydrofolate reductase DfrA5	0.33 ± 0.24
gentamicin	NAD(+)--rifampin ADP-ribosyltransferase Arr-3	0.31 ± 0.28
gentamicin	ArmA family 16S rRNA (guanine(1405)-N(7))-methyltransferase	0.29 ± 0.15
gentamicin	tetracycline efflux MFS transporter Tet(A)	0.26 ± 0.21
gentamicin	type A-1 chloramphenicol O-acetyltransferase	0.23 ± 0.12
gentamicin	cephalosporin-hydrolyzing class C beta-lactamase ACT-7	0.22 ± 0.23
gentamicin	ANT(3'')-Ia family aminoglycoside nucleotidyltransferase AadA2	0.22 ± 0.20
gentamicin	class A extended-spectrum beta-lactamase CTX-M-222	0.22 ± 0.16
gentamicin	trimethoprim-resistant dihydrofolate reductase DfrA7	0.21 ± 0.19
gentamicin	sulfonamide-resistant dihydropteroate synthase Sul2	0.18 ± 0.13
gentamicin	multidrug efflux RND transporter periplasmic adaptor subunit OqxA2	0.17 ± 0.16
gentamicin	bifunctional putative esterase EstX/streptothricin N-acetyltransferase Sat1	0.17 ± 0.13
gentamicin	FosA family fosfomycin resistance glutathione transferase	0.17 ± 0.11
gentamicin	subclass B1 metallo-beta-lactamase NDM-18	0.16 ± 0.10
gentamicin	OXA-1 family oxacillin-hydrolyzing class D beta-lactamase OXA-4	0.12 ± 0.08
gentamicin	sulfonamide-resistant dihydropteroate synthase Sul3	0.11 ± 0.14
gentamicin	quaternary ammonium compound efflux SMR transporter QacF	0.10 ± 0.09
gentamicin	ANT(3'')-Ia family aminoglycoside nucleotidyltransferase AadA5	0.07 ± 0.06
gentamicin	trimethoprim-resistant dihydrofolate reductase DfrA18	0.07 ± NA
gentamicin	trimethoprim-resistant dihydrofolate reductase DfrA17	0.07 ± 0.05
gentamicin	trimethoprim-resistant repeat-containing dihydrofolate reductase DfrA1	0.06 ± 0.00
gentamicin	trimethoprim-resistant dihydrofolate reductase DfrA15	0.06 ± 0.05
gentamicin	OXA-10 family class D beta-lactamase OXA-251	0.06 ± NA
gentamicin	chloramphenicol efflux MFS transporter CmlA8	0.05 ± 0.02
gentamicin	class C beta-lactamase CMY-163	0.05 ± 0.04
gentamicin	quinolone resistance pentapeptide repeat protein QnrS13	0.04 ± 0.03
gentamicin	class A extended-spectrum beta-lactamase CTX-M-191	0.04 ± 0.02
gentamicin	aminoglycoside 6'-N-acetyltransferase AAC(6')-Iq	0.03 ± 0.05
gentamicin	CMY2/MIR/ACT/EC family class c beta-lactamase	0.03 ± 0.02
gentamicin	aminoglycoside O-phosphotransferase APH(3')-VIb	0.02 ± 0.05
gentamicin	OXA-23 family carbapenem-hydrolyzing class D beta-lactamase OXA-483	0.02 ± 0.01
gentamicin	tetracycline efflux MFS transporter Tet(39)	0.01 ± 0.01
gentamicin	OXA-143 family carbapenem-hydrolyzing class D beta-lactamase OXA-499	0.00 ± NA
levofloxacin	AAC(6')-Ib family aminoglycoside 6'-N-acetyltransferase	25.11 ± 6.17
levofloxacin	sulfonamide-resistant dihydropteroate synthase Sul1	7.72 ± 3.73
levofloxacin	tetracycline efflux MFS transporter Tet(B)	5.92 ± 1.67
levofloxacin	class A beta-lactamase TEM-219	5.89 ± 1.74
levofloxacin	class C extended-spectrum beta-lactamase EC-18	4.97 ± 1.73
levofloxacin	aminoglycoside O-phosphotransferase APH(6)-Id	4.29 ± 2.06
levofloxacin	multidrug efflux RND transporter permease subunit OqxB21	4.12 ± 1.28
levofloxacin	class A beta-lactamase SHV-200	3.86 ± 1.28
levofloxacin	class A extended-spectrum beta-lactamase CTX-M-222	3.09 ± 1.09
levofloxacin	Mph(A) family macrolide 2'-phosphotransferase	3.05 ± 1.86
levofloxacin	aminoglycoside nucleotidyltransferase ANT(3'')-IIa	2.08 ± 0.98
levofloxacin	class C beta-lactamase ADC-98	1.98 ± 0.89
levofloxacin	aminoglycoside O-phosphotransferase APH(3'')-Ib	1.98 ± 0.70
levofloxacin	OXA-51 family carbapenem-hydrolyzing class D beta-lactamase OXA-561	1.97 ± 0.88
levofloxacin	class C beta-lactamase CMY-163	1.57 ± 0.67
levofloxacin	tetracycline efflux MFS transporter Tet(A)	1.51 ± 0.69
levofloxacin	quaternary ammonium compound efflux SMR transporter QacE delta 1	1.49 ± 1.55
levofloxacin	quaternary ammonium compound efflux SMR transporter QacE	1.47 ± 0.98
levofloxacin	aminoglycoside nucleotidyltransferase ANT(2'')-Ia	1.43 ± 0.70
levofloxacin	aminoglycoside N-acetyltransferase AAC(3)-IIc	1.38 ± 0.70
levofloxacin	quinolone resistance pentapeptide repeat protein QnrB81	1.21 ± 0.58
levofloxacin	type B-3 chloramphenicol O-acetyltransferase CatB8	1.20 ± 0.65
levofloxacin	FosA family fosfomycin resistance glutathione transferase.1	1.06 ± 0.59
levofloxacin	carbapenem-hydrolyzing class A beta-lactamase KPC-33	1.02 ± 0.63
levofloxacin	FosA family fosfomycin resistance glutathione transferase	0.96 ± 0.66
levofloxacin	class A extended-spectrum beta-lactamase CTX-M-191	0.88 ± 0.51
levofloxacin	fosfomycin resistance glutathione transferase FosA2	0.85 ± 0.51
levofloxacin	trimethoprim-resistant dihydrofolate reductase DfrA5	0.77 ± 0.42
levofloxacin	ANT(3'')-Ia family aminoglycoside nucleotidyltransferase AadA1	0.68 ± 0.35
levofloxacin	type A-1 chloramphenicol O-acetyltransferase	0.66 ± 0.38
levofloxacin	multidrug efflux RND transporter periplasmic adaptor subunit OqxA2	0.65 ± 0.36
levofloxacin	trimethoprim-resistant dihydrofolate reductase DfrA17	0.62 ± 0.44
levofloxacin	OXA-24 family carbapenem-hydrolyzing class D beta-lactamase OXA-25	0.58 ± 0.41
levofloxacin	type B-3 chloramphenicol O-acetyltransferase CatB3	0.50 ± 0.43
levofloxacin	quinolone resistance pentapeptide repeat protein QnrS13	0.50 ± 0.31
levofloxacin	cephalosporin-hydrolyzing class C beta-lactamase ACT-7	0.47 ± 0.36
levofloxacin	ANT(3'')-Ia family aminoglycoside nucleotidyltransferase AadA8	0.45 ± 0.25
levofloxacin	aminoglycoside O-phosphotransferase APH(3')-Ia	0.45 ± 0.30
levofloxacin	trimethoprim-resistant dihydrofolate reductase DfrA14	0.41 ± 0.33
levofloxacin	OXA-23 family carbapenem-hydrolyzing class D beta-lactamase OXA-483	0.37 ± 0.21
levofloxacin	trimethoprim-resistant dihydrofolate reductase DfrA12	0.27 ± 0.21
levofloxacin	ANT(3'')-Ia family aminoglycoside nucleotidyltransferase AadA5	0.26 ± 0.27
levofloxacin	OXA-1 family oxacillin-hydrolyzing class D beta-lactamase OXA-4	0.25 ± 0.16
levofloxacin	chloramphenicol/florfenicol efflux MFS transporter FloR	0.24 ± 0.18
levofloxacin	aminoglycoside N-acetyltransferase AAC(3)-Ia	0.24 ± 0.20
levofloxacin	aminoglycoside O-phosphotransferase APH(3')-VIb	0.22 ± 0.04
levofloxacin	CMY2/MIR/ACT/EC family class c beta-lactamase	0.22 ± 0.24
levofloxacin	EreA family erythromycin esterase	0.22 ± NA
levofloxacin	NAD(+)--rifampin ADP-ribosyltransferase Arr-3	0.20 ± 0.18
levofloxacin	trimethoprim-resistant dihydrofolate reductase DfrA15	0.19 ± 0.25
levofloxacin	trimethoprim-resistant dihydrofolate reductase DfrA18	0.17 ± 0.11
levofloxacin	23S rRNA (adenine(2058)-N(6))-methyltransferase Erm(B)	0.17 ± 0.15
levofloxacin	trimethoprim-resistant dihydrofolate reductase DfrA7	0.15 ± 0.13
levofloxacin	trimethoprim-resistant dihydrofolate reductase DfrA8	0.14 ± 0.07
levofloxacin	bleomycin binding protein Ble-MBL	0.14 ± 0.14
levofloxacin	aminoglycoside N-acetyltransferase AAC(6')-Ian	0.13 ± NA
levofloxacin	aminoglycoside 6'-N-acetyltransferase	0.13 ± NA
levofloxacin	aminoglycoside 6'-N-acetyltransferase AAC(6')-Iq	0.13 ± 0.04
levofloxacin	sulfonamide-resistant dihydropteroate synthase Sul2	0.13 ± 0.10
levofloxacin	sulfonamide-resistant dihydropteroate synthase Sul3	0.11 ± 0.10
levofloxacin	type A-2 chloramphenicol O-acetyltransferase CatII	0.11 ± 0.04
levofloxacin	trimethoprim-resistant dihydrofolate reductase DfrA1	0.11 ± 0.09
levofloxacin	trimethoprim-resistant repeat-containing dihydrofolate reductase DfrA1	0.10 ± 0.08
levofloxacin	ANT(3'')-Ia family aminoglycoside nucleotidyltransferase AadA2	0.10 ± 0.11
levofloxacin	quaternary ammonium compound efflux SMR transporter QacF	0.09 ± 0.11
levofloxacin	aminoglycoside 6'-N-acetyltransferase AAC(6')-Ip	0.09 ± 0.00
levofloxacin	class A beta-lactamase LAP-2	0.09 ± 0.02
levofloxacin	oxacillin-hydrolyzing class D beta-lactamase OXA-9	0.08 ± 0.07
levofloxacin	carbapenem-hydrolyzing class D beta-lactamase OXA-58	0.08 ± NA
levofloxacin	bifunctional putative esterase EstX/streptothricin N-acetyltransferase Sat1	0.06 ± 0.04
levofloxacin	Mph(E) family macrolide 2'-phosphotransferase	0.05 ± NA
levofloxacin	tetracycline efflux MFS transporter Tet(39)	0.03 ± 0.04
levofloxacin	oxacillin-hydrolyzing class D beta-lactamase OXA-2	0.02 ± 0.00
levofloxacin	subclass B1 metallo-beta-lactamase NDM-18	0.01 ± 0.00
levofloxacin	tetracycline efflux MFS transporter Tet(D)	0.01 ± NA
levofloxacin	class A broad-spectrum beta-lactamase OKP-B-3	0.01 ± NA
meropenem	carbapenem-hydrolyzing class A beta-lactamase KPC-33	30.09 ± 5.21
meropenem	bleomycin binding protein Ble-MBL	9.55 ± 2.02
meropenem	OXA-23 family carbapenem-hydrolyzing class D beta-lactamase OXA-483	8.58 ± 3.25
meropenem	class C extended-spectrum beta-lactamase EC-18	5.79 ± 2.05
meropenem	class A beta-lactamase SHV-200	5.59 ± 2.74
meropenem	sulfonamide-resistant dihydropteroate synthase Sul1	4.49 ± 2.33
meropenem	tetracycline efflux MFS transporter Tet(B)	3.66 ± 1.23
meropenem	OXA-24 family carbapenem-hydrolyzing class D beta-lactamase OXA-25	3.60 ± 1.31
meropenem	Mph(E) family macrolide 2'-phosphotransferase	3.04 ± 2.44
meropenem	FosA family fosfomycin resistance glutathione transferase.1	2.62 ± 1.02
meropenem	class A extended-spectrum beta-lactamase CTX-M-222	2.22 ± 1.06
meropenem	AAC(6')-Ib family aminoglycoside 6'-N-acetyltransferase	2.00 ± 1.16
meropenem	class C beta-lactamase CMY-163	1.70 ± 0.87
meropenem	quaternary ammonium compound efflux SMR transporter QacE	1.31 ± 0.79
meropenem	multidrug efflux RND transporter permease subunit OqxB21	1.30 ± 0.78
meropenem	aminoglycoside O-phosphotransferase APH(3'')-Ib	1.27 ± 0.88
meropenem	aminoglycoside O-phosphotransferase APH(6)-Id	1.13 ± 0.89
meropenem	ANT(3'')-Ia family aminoglycoside nucleotidyltransferase AadA1	0.94 ± 0.73
meropenem	class A beta-lactamase TEM-219	0.87 ± 0.49
meropenem	CMY2/MIR/ACT/EC family class c beta-lactamase	0.86 ± 0.42
meropenem	OXA-51 family carbapenem-hydrolyzing class D beta-lactamase OXA-561	0.83 ± 0.72
meropenem	aminoglycoside nucleotidyltransferase ANT(2'')-Ia	0.75 ± 0.50
meropenem	aminoglycoside N-acetyltransferase AAC(3)-IIc	0.73 ± 0.59
meropenem	tetracycline efflux MFS transporter Tet(A)	0.70 ± 0.50
meropenem	FosA family fosfomycin resistance glutathione transferase	0.67 ± 0.54
meropenem	aminoglycoside N-acetyltransferase AAC(3)-Ia	0.67 ± 0.66
meropenem	aminoglycoside O-phosphotransferase APH(3')-Ia	0.66 ± 0.55
meropenem	OXA-1 family oxacillin-hydrolyzing class D beta-lactamase OXA-4	0.57 ± 0.38
meropenem	aminoglycoside O-phosphotransferase APH(3')-VIb	0.56 ± 0.88
meropenem	quaternary ammonium compound efflux SMR transporter QacE delta 1	0.56 ± 0.42
meropenem	carbapenem-hydrolyzing class D beta-lactamase OXA-58	0.50 ± 0.17
meropenem	trimethoprim-resistant dihydrofolate reductase DfrA17	0.47 ± 0.58
meropenem	fosfomycin resistance glutathione transferase FosA2	0.42 ± 0.31
meropenem	class C beta-lactamase ADC-98	0.42 ± 0.35
meropenem	aminoglycoside nucleotidyltransferase ANT(3'')-IIa	0.39 ± 0.30
meropenem	trimethoprim-resistant dihydrofolate reductase DfrA14	0.37 ± 0.34
meropenem	trimethoprim-resistant dihydrofolate reductase DfrA7	0.36 ± 0.28
meropenem	multidrug efflux RND transporter periplasmic adaptor subunit OqxA2	0.35 ± 0.23
meropenem	ArmA family 16S rRNA (guanine(1405)-N(7))-methyltransferase	0.34 ± 0.52
meropenem	subclass B1 metallo-beta-lactamase NDM-18	0.32 ± 0.22
meropenem	cephalosporin-hydrolyzing class C beta-lactamase ACT-7	0.31 ± 0.24
meropenem	trimethoprim-resistant dihydrofolate reductase DfrA5	0.30 ± 0.21
meropenem	type A-2 chloramphenicol O-acetyltransferase CatII	0.28 ± 0.25
meropenem	quinolone resistance pentapeptide repeat protein QnrB81	0.22 ± 0.16
meropenem	ANT(3'')-Ia family aminoglycoside nucleotidyltransferase AadA5	0.22 ± 0.17
meropenem	Mph(A) family macrolide 2'-phosphotransferase	0.21 ± 0.16
meropenem	aminoglycoside N-acetyltransferase AAC(6')-Ian	0.21 ± 0.16
meropenem	OXA-10 family class D beta-lactamase OXA-251	0.16 ± 0.00
meropenem	ANT(3'')-Ia family aminoglycoside nucleotidyltransferase AadA8	0.14 ± 0.11
meropenem	type A-1 chloramphenicol O-acetyltransferase	0.14 ± 0.10
meropenem	ANT(3'')-Ia family aminoglycoside nucleotidyltransferase AadA2	0.13 ± 0.12
meropenem	NAD(+)--rifampin ADP-ribosyltransferase Arr-3	0.12 ± 0.08
meropenem	tetracycline efflux MFS transporter Tet(39)	0.10 ± NA
meropenem	trimethoprim-resistant dihydrofolate reductase DfrA12	0.10 ± 0.12
meropenem	aminoglycoside N-acetyltransferase AAC(3)-Ib	0.09 ± 0.07
meropenem	tetracycline efflux MFS transporter Tet(D)	0.09 ± 0.07
meropenem	quinolone resistance pentapeptide repeat protein QnrS13	0.09 ± 0.11
meropenem	oxacillin-hydrolyzing class D beta-lactamase OXA-9	0.08 ± 0.10
meropenem	chloramphenicol/florfenicol efflux MFS transporter FloR	0.08 ± 0.09
meropenem	sulfonamide-resistant dihydropteroate synthase Sul2	0.08 ± 0.10
meropenem	quaternary ammonium compound efflux SMR transporter QacF	0.07 ± 0.04
meropenem	chloramphenicol efflux MFS transporter CmlA8	0.05 ± 0.04
meropenem	trimethoprim-resistant dihydrofolate reductase DfrA1	0.05 ± NA
meropenem	class A extended-spectrum beta-lactamase CTX-M-191	0.04 ± 0.04
meropenem	type B-3 chloramphenicol O-acetyltransferase CatB8	0.04 ± 0.04
meropenem	type B-3 chloramphenicol O-acetyltransferase CatB3	0.02 ± NA
meropenem	ABC-F type ribosomal protection protein Msr(E)	0.02 ± 0.03
meropenem	OXA-48 family class D beta-lactamase OXA-519	0.01 ± NA
meropenem	aminoglycoside 6'-N-acetyltransferase AAC(6')-Iq	0.01 ± 0.00
meropenem	aminoglycoside O-phosphotransferase APH(4)-Ia	0.00 ± 0.00
tobramycin	AAC(6')-Ib family aminoglycoside 6'-N-acetyltransferase	60.50 ± 5.02
tobramycin	aminoglycoside nucleotidyltransferase ANT(2'')-Ia	17.91 ± 1.98
tobramycin	aminoglycoside N-acetyltransferase AAC(3)-IIc	6.54 ± 1.24
tobramycin	aminoglycoside 6'-N-acetyltransferase AAC(6')-Iq	4.62 ± 1.51
tobramycin	ArmA family 16S rRNA (guanine(1405)-N(7))-methyltransferase	1.89 ± 0.97
tobramycin	aminoglycoside O-phosphotransferase APH(4)-Ia	1.58 ± 0.81
tobramycin	OXA-24 family carbapenem-hydrolyzing class D beta-lactamase OXA-25	1.40 ± 0.86
tobramycin	ANT(3'')-Ia family aminoglycoside nucleotidyltransferase AadA1	1.37 ± 0.98
tobramycin	aminoglycoside O-phosphotransferase APH(6)-Id	0.98 ± 0.96
tobramycin	Mph(E) family macrolide 2'-phosphotransferase	0.79 ± 0.41
tobramycin	ANT(3'')-Ia family aminoglycoside nucleotidyltransferase AadA8	0.75 ± 0.49
tobramycin	trimethoprim-resistant dihydrofolate reductase DfrA12	0.61 ± 0.47
tobramycin	aminoglycoside O-phosphotransferase APH(3'')-Ib	0.57 ± 0.50
tobramycin	FosA family fosfomycin resistance glutathione transferase	0.55 ± 0.52
tobramycin	sulfonamide-resistant dihydropteroate synthase Sul1	0.48 ± 0.44
tobramycin	sulfonamide-resistant dihydropteroate synthase Sul3	0.45 ± 0.23
tobramycin	OXA-23 family carbapenem-hydrolyzing class D beta-lactamase OXA-483	0.44 ± 0.51
tobramycin	aminoglycoside O-phosphotransferase APH(3')-Ia	0.43 ± 0.38
tobramycin	class A beta-lactamase SHV-200	0.43 ± 0.41
tobramycin	ANT(3'')-Ia family aminoglycoside nucleotidyltransferase AadA2	0.42 ± 0.20
tobramycin	quaternary ammonium compound efflux SMR transporter QacE delta 1	0.40 ± 0.24
tobramycin	multidrug efflux RND transporter permease subunit OqxB21	0.38 ± 0.36
tobramycin	FosA family fosfomycin resistance glutathione transferase.1	0.35 ± 0.32
tobramycin	class C extended-spectrum beta-lactamase EC-18	0.34 ± 0.27
tobramycin	class A beta-lactamase TEM-219	0.30 ± 0.28
tobramycin	bleomycin binding protein Ble-MBL	0.28 ± 0.24
tobramycin	tetracycline efflux MFS transporter Tet(A)	0.27 ± 0.22
tobramycin	aminoglycoside N-acetyltransferase AAC(3)-Ia	0.26 ± 0.27
tobramycin	trimethoprim-resistant dihydrofolate reductase DfrA17	0.25 ± 0.25
tobramycin	aminoglycoside nucleotidyltransferase ANT(3'')-IIa	0.23 ± 0.27
tobramycin	carbapenem-hydrolyzing class A beta-lactamase KPC-33	0.20 ± 0.16
tobramycin	type A-1 chloramphenicol O-acetyltransferase	0.19 ± 0.08
tobramycin	quaternary ammonium compound efflux SMR transporter QacE	0.18 ± 0.15
tobramycin	OXA-1 family oxacillin-hydrolyzing class D beta-lactamase OXA-4	0.17 ± 0.19
tobramycin	tetracycline efflux MFS transporter Tet(B)	0.17 ± 0.18
tobramycin	class C beta-lactamase ADC-98	0.16 ± 0.15
tobramycin	class A extended-spectrum beta-lactamase CTX-M-222	0.16 ± 0.17
tobramycin	OXA-51 family carbapenem-hydrolyzing class D beta-lactamase OXA-561	0.16 ± 0.18
tobramycin	Mph(A) family macrolide 2'-phosphotransferase	0.16 ± 0.13
tobramycin	quaternary ammonium compound efflux SMR transporter QacF	0.15 ± 0.05
tobramycin	multidrug efflux RND transporter periplasmic adaptor subunit OqxA2	0.13 ± 0.09
tobramycin	aminoglycoside 6'-N-acetyltransferase AAC(6')-Ip	0.11 ± 0.06
tobramycin	trimethoprim-resistant dihydrofolate reductase DfrA7	0.11 ± 0.10
tobramycin	quinolone resistance pentapeptide repeat protein QnrB81	0.10 ± 0.15
tobramycin	trimethoprim-resistant dihydrofolate reductase DfrA14	0.10 ± 0.10
tobramycin	trimethoprim-resistant dihydrofolate reductase DfrA5	0.10 ± 0.02
tobramycin	trimethoprim-resistant dihydrofolate reductase DfrA1	0.09 ± 0.08
tobramycin	sulfonamide-resistant dihydropteroate synthase Sul2	0.08 ± 0.05
tobramycin	ANT(3'')-Ia family aminoglycoside nucleotidyltransferase AadA5	0.08 ± 0.06
tobramycin	class C beta-lactamase CMY-163	0.05 ± 0.06
tobramycin	CMY2/MIR/ACT/EC family class c beta-lactamase	0.04 ± 0.03
tobramycin	class A extended-spectrum beta-lactamase CTX-M-191	0.04 ± 0.04
tobramycin	cephalosporin-hydrolyzing class C beta-lactamase ACT-7	0.03 ± 0.02
tobramycin	trimethoprim-resistant dihydrofolate reductase DfrA15	0.03 ± 0.04
tobramycin	fosfomycin resistance glutathione transferase FosA2	0.03 ± 0.03
tobramycin	quinolone resistance pentapeptide repeat protein QnrS13	0.03 ± 0.01
tobramycin	tetracycline efflux MFS transporter Tet(39)	0.02 ± 0.01
tobramycin	trimethoprim-resistant repeat-containing dihydrofolate reductase DfrA1	0.02 ± 0.00
tobramycin	trimethoprim-resistant dihydrofolate reductase DfrA18	0.02 ± 0.01
tobramycin	aminoglycoside O-phosphotransferase APH(3')-VIb	0.01 ± 0.01
tobramycin	type A-2 chloramphenicol O-acetyltransferase CatII	0.01 ± 0.00
