# Supplementary material for: Prediction of Antimicrobial Resistance in Gram-Negative Bacteria From Whole-Genome Sequencing Data
Source: Front Microbiol. 2020 May 25;11:1013. doi: 10.3389/fmicb.2020.01013 (PMC7262952; doi:10.3389/fmicb.2020.01013)
Supplement: Supplementary file 3 [file Data_Sheet_1.zip › Table_7.XLSX]

## Sheet: TableS7-ModelPerformance-XGBoos
Table S7. Comparison of prediction models based on different machine learning algorithms. Presented measures are mean±SD computed over 51 independent models for each AB based on different splits of samples used for training and validation subsets.
AB	model	sens	spec	PPV	NPV	accuracy	precision	MCC	AUC	PR_AUC
cefepime	lasso	0.85 ± 0.03	0.78 ± 0.04	0.86 ± 0.02	0.76 ± 0.04	0.82 ± 0.02	0.85 ± 0.03	0.63 ± 0.05	0.88 ± 0.02	0.92 ± 0.02
cefepime	ridge	0.84 ± 0.04	0.76 ± 0.05	0.85 ± 0.03	0.75 ± 0.04	0.81 ± 0.03	0.84 ± 0.04	0.59 ± 0.06	0.87 ± 0.02	0.91 ± 0.02
cefepime	xgboost	0.87 ± 0.03	0.73 ± 0.05	0.84 ± 0.03	0.78 ± 0.04	0.82 ± 0.02	0.87 ± 0.03	0.61 ± 0.05	0.89 ± 0.02	0.93 ± 0.02
cefotaxime	lasso	0.88 ± 0.07	0.56 ± 0.27	0.86 ± 0.06	0.65 ± 0.14	0.80 ± 0.05	0.88 ± 0.07	0.44 ± 0.21	0.83 ± 0.05	0.93 ± 0.02
cefotaxime	ridge	0.90 ± 0.05	0.56 ± 0.19	0.87 ± 0.05	0.67 ± 0.10	0.82 ± 0.04	0.90 ± 0.05	0.49 ± 0.17	0.84 ± 0.05	0.93 ± 0.03
cefotaxime	xgboost	0.89 ± 0.05	0.50 ± 0.14	0.84 ± 0.04	0.60 ± 0.12	0.79 ± 0.05	0.89 ± 0.05	0.41 ± 0.14	0.79 ± 0.07	0.92 ± 0.03
ceftriaxone	lasso	0.89 ± 0.13	0.69 ± 0.10	0.90 ± 0.02	0.70 ± 0.09	0.84 ± 0.09	0.89 ± 0.13	0.59 ± 0.11	0.87 ± 0.06	0.95 ± 0.03
ceftriaxone	ridge	0.92 ± 0.03	0.55 ± 0.11	0.86 ± 0.03	0.70 ± 0.08	0.83 ± 0.02	0.92 ± 0.03	0.51 ± 0.08	0.85 ± 0.04	0.94 ± 0.02
ceftriaxone	xgboost	0.92 ± 0.03	0.67 ± 0.07	0.90 ± 0.02	0.75 ± 0.06	0.86 ± 0.02	0.92 ± 0.03	0.62 ± 0.06	0.89 ± 0.03	0.95 ± 0.02
ciprofloxacin	lasso	0.73 ± 0.30	0.82 ± 0.08	0.88 ± 0.02	0.70 ± 0.14	0.77 ± 0.16	0.73 ± 0.30	0.55 ± 0.22	0.82 ± 0.13	0.87 ± 0.10
ciprofloxacin	ridge	0.85 ± 0.03	0.78 ± 0.04	0.87 ± 0.02	0.76 ± 0.03	0.83 ± 0.02	0.85 ± 0.03	0.63 ± 0.04	0.87 ± 0.02	0.90 ± 0.02
ciprofloxacin	xgboost	0.87 ± 0.03	0.77 ± 0.04	0.87 ± 0.02	0.77 ± 0.04	0.83 ± 0.02	0.87 ± 0.03	0.64 ± 0.04	0.89 ± 0.02	0.94 ± 0.01
gentamicin	lasso	0.80 ± 0.17	0.97 ± 0.01	0.95 ± 0.02	0.89 ± 0.06	0.90 ± 0.06	0.80 ± 0.17	0.79 ± 0.16	0.93 ± 0.09	0.91 ± 0.11
gentamicin	ridge	0.80 ± 0.05	0.95 ± 0.02	0.91 ± 0.03	0.88 ± 0.02	0.89 ± 0.02	0.80 ± 0.05	0.77 ± 0.04	0.93 ± 0.02	0.90 ± 0.03
gentamicin	xgboost	0.87 ± 0.03	0.95 ± 0.02	0.91 ± 0.03	0.92 ± 0.02	0.92 ± 0.02	0.87 ± 0.03	0.82 ± 0.03	0.96 ± 0.01	0.94 ± 0.02
levofloxacin	lasso	0.82 ± 0.21	0.72 ± 0.08	0.85 ± 0.02	0.73 ± 0.11	0.79 ± 0.11	0.82 ± 0.21	0.56 ± 0.15	0.85 ± 0.09	0.89 ± 0.07
levofloxacin	ridge	0.89 ± 0.03	0.68 ± 0.05	0.84 ± 0.02	0.77 ± 0.04	0.82 ± 0.02	0.89 ± 0.03	0.59 ± 0.05	0.86 ± 0.02	0.90 ± 0.02
levofloxacin	xgboost	0.88 ± 0.03	0.71 ± 0.05	0.85 ± 0.02	0.77 ± 0.04	0.82 ± 0.02	0.88 ± 0.03	0.60 ± 0.05	0.89 ± 0.02	0.93 ± 0.01
meropenem	lasso	0.69 ± 0.23	0.93 ± 0.03	0.89 ± 0.03	0.81 ± 0.08	0.82 ± 0.09	0.69 ± 0.23	0.63 ± 0.21	0.87 ± 0.12	0.84 ± 0.14
meropenem	ridge	0.75 ± 0.05	0.90 ± 0.02	0.86 ± 0.03	0.82 ± 0.03	0.83 ± 0.02	0.75 ± 0.05	0.66 ± 0.04	0.89 ± 0.02	0.85 ± 0.03
meropenem	xgboost	0.81 ± 0.04	0.91 ± 0.03	0.88 ± 0.04	0.86 ± 0.02	0.87 ± 0.02	0.81 ± 0.04	0.74 ± 0.04	0.94 ± 0.02	0.93 ± 0.02
tobramycin	lasso	0.90 ± 0.13	0.96 ± 0.02	0.96 ± 0.02	0.91 ± 0.07	0.93 ± 0.07	0.90 ± 0.13	0.86 ± 0.13	0.97 ± 0.07	0.97 ± 0.06
tobramycin	ridge	0.91 ± 0.03	0.92 ± 0.02	0.93 ± 0.02	0.90 ± 0.03	0.92 ± 0.02	0.91 ± 0.03	0.84 ± 0.04	0.96 ± 0.01	0.96 ± 0.01
tobramycin	xgboost	0.94 ± 0.02	0.95 ± 0.03	0.96 ± 0.02	0.94 ± 0.02	0.95 ± 0.02	0.94 ± 0.02	0.90 ± 0.04	0.97 ± 0.01	0.97 ± 0.01
