# Supplementary material for: Prediction of Antimicrobial Resistance in Gram-Negative Bacteria From Whole-Genome Sequencing Data
Source: Front Microbiol. 2020 May 25;11:1013. doi: 10.3389/fmicb.2020.01013 (PMC7262952; doi:10.3389/fmicb.2020.01013)
Supplement: Supplementary file 3 [file Data_Sheet_1.zip › Table_8.XLSX]

## Sheet: Sheet1
Table S8. Prediction of species based on identified ARG in sequenced samples. Presented measures are mean±SD computed over 10 independent models for each organism based on different splits of samples used for training and validation subsets.
Species	Number of samples	Mean Sensitivity	Mean Specificity	Mean Balanced Accuracy
Acinetobacter baumannii	256	0.996 ± 0.006	0.998 ± 0.004	0.997 ± 0.004
Enterobacter cloacae	67	1.000 ± 0.000	0.999 ± 0.002	0.999 ± 0.001
Escherichia coli	330	0.993 ± 0.007	0.999 ± 0.002	0.996 ± 0.003
Klebsiella aerogenes	51	0.947 ± 0.053	0.997 ± 0.004	0.972 ± 0.026
Klebsiella pneumoniae	211	0.992 ± 0.011	0.997 ± 0.003	0.994 ± 0.006
